# Supplementary material for: In situ Immune Signatures and Microbial Load at the Nasopharyngeal Interface in Children With Acute Respiratory Infection
Source: Front Microbiol. 2018 Nov 9;9:2475. doi: 10.3389/fmicb.2018.02475 (PMC6238668; doi:10.3389/fmicb.2018.02475)
Supplement: Supplementary file 2 [file Data_Sheet_1.XLSX]

## Sheet: Microbial load
	Supplemental Table 1. Microbial load in nasopharyngeal aspirates of children with ARI.
	Samples	AV2	AV5	BoV	CoV	CoV	IVA	IVB	hMPV	PIV1	PIV2	PIV3	RV	RSVA	RSVB	C.p	H.i	M.c	M.p	S.p	Viral Load	Bacterial Load	Total Microbial Loada	Negative controlb	Cutoff c	Classificationd
					229E	OC43
	HC8	0	0	0	0	0	0	0	0	0	0	0	0	0	0	0	0	0	0	0	0	0	0	0.24	1.25	Healthy Control
	HC14	0	0	0	0	0	0	0	0	0	0	0	0.54	0	0	0	0	0	0	0	0.54	0	0.54	0.27	1.55	Healthy Control
	HC16	0	0	0	0	0	0	0	0	0	0	0	0.42	0	0	0	0	0	0	0	0.42	0	0.42	0.31	1.52	Healthy Control
	HC17	0	0	0	0	0	0	0	0	0	0	0	0	0	0	0	0	0	0	0	0	0	0	0.34	1.53	Healthy Control
	HC18	0	0	0	0	0	0	0	0	0	0	0	0	0	0	0	0	0	0	0	0	0	0	0.36	1.53	Healthy Control
	HC20	0	0	0	0.63	0	0	0	0	0	1.02	0	0	0	0	0	0.07	0	0	0	1.66	0.07	1.73	0.3	1.57	Healthy Control
	HC1	0	0	0	0	1.04	0	0	0	0	0	0	0	0	0	0	0	0	0	0	1.04	0	1.04	0.21	1.47	Healthy Control
	ARI003	0	0	0	0	0	0	0	0	0	0	0	0	0	0	0	2.57	0	0	0.58	0	3.15	3.15	0.34	1.66	Bacteria
	ARI005	0	0	0	0.42	0	0	0	0	0	0	0	0	0	0	0	1.1	2.65	0	1.74	0.42	5.49	5.91	0.21	1.4	Bacteria
	ARI012	0	0	0	0	0	0	0	0	0	0	0	0	0	0	0	4.04	3.28	0	2.52	0	9.84	9.84	0.31	1.6	Bacteria
	ARI026	0	0	0	0	0	0	0	0	2.64	1.29	0	0	0	0	0	6.58	0	1.46	0	3.93	8.04	11.97	0.27	2.64	Codetection
	ARI032	0	0	0	0	0	0	0	0	0	0	0	0	0	0	0	0.27	0	0	1.39	0	1.66	1.66	0.4	1.72	Indeterminate
	ARI039	0	0	0	0	0	0	0	0	0	0	0	0	4.78	0	0	0	0	0	1.13	4.78	1.13	5.91	0.18	1.23	Virus
	ARI044	1.08	0	0	0	0	0	0.01	0	0	0	0	0.58	0	0	0	3.37	0	0	1.91	1.67	5.28	6.95	0.26	1.74	Bacteria
	ARI045	0	0	0	0	0	0	0	0	0.95	0	0	0	3.76	0	0	5.52	0	0	2.62	4.71	8.14	12.85	0.32	1.74	Codetection
	ARI055	0.62	0	0	0	0	0	0	0	0	0	0	0.62	4.92	0	0	3.17	0.73	0	0	6.16	3.9	10.06	0.18	1.2	Codetection
	ARI065	1.09	0	0	0.78	0	2.12	0	0	0	0	0	0	4.27	0	0	1.17	0	0	1.53	8.26	2.7	10.96	0.36	1.73	Virus
	ARI068	0	0	0	0	0	0	0	0	0	0	0	0	4.55	0	0	2.26	0.32	0	1.43	4.55	4.01	8.56	0.31	1.61	Codetection
	ARI076	0	0	0	0	0	0	0	0	0	0	0	0	0	0	0	0	0	0	0	0	0	0	0.46	2.01	Indeterminate
	ARI083	0	0	0	0	0	0	0.63	0	0	0	0	0	0	0	0	0	0	0	0	0.63	0	0.63	0.39	1.73	Indeterminate
	ARI100	0	0	0	0	0	0	0	0	0	0	0	0	0	0	0	1.64	0	0	0	0	1.64	1.64	0.26	1.55	Bacteria
	ARI108	0	0	0	0	0	0	0	0	0	0	0	0.63	0	0	0	2.35	0	0	0.73	0.63	3.08	3.71	0.24	1.27	Bacteria
	ARI113	0	0	0	0	0	0	0	0	0	0	0	0.7	0	0	0	1.8	0	0	0	0.7	1.8	2.5	0.32	1.59	Bacteria
	ARI121	0	0	0	0	0	0	0	0	1.59	0	0	0	0	0	0	5.63	0	0	0	1.59	5.63	7.22	0.27	1.45	Codetection
	ARI127	0	0	0	0	0	0	0	0	0	0	0	0.65	0	0	0	2.97	0	0	0.08	0.65	3.05	3.7	0.26	1.18	Bacteria
	ARI134	0	0	0	0	0	0	0	0	0	0	0	0.48	0	0	0	2.6	0	0	0	0.48	2.6	3.08	0.33	1.74	Bacteria
	ARI137	0	0	0	0	0	0	0	0	0	0	0	0	0	0	0	1.77	0	0	0	0	1.77	1.77	0.36	1.64	Bacteria
	ARI142	0	0	0	0	0	0	0	0	0	0	0	0	0	0	0	2.38	0	0	1.45	0	3.83	3.83	0.35	1.84	Bacteria
	ARI147	0	0	0	0	0	0	0	0	0	0	0	0	0	4.55	0	3.05	0	0	2.7	4.55	5.75	10.3	0.35	1.88	Codetection
	ARI156	1.73	0	1.06	0	0	0	0	0	1.89	0	0	0	0	0	0	5.92	0	0	2.02	4.68	7.94	12.62	0.25	2.44	Bacteria
	ARI169	0.19	0.63	4.18	1.29	0	0	0	0	0	0	4.34	2.59	0	0	0	3.48	0	0.75	1.55	13.22	5.78	19	0.29	1.84	Codetection
	ARI174	0	0	0	0.14	0	0	0	0	0	0	0	0	0	0	0	0.55	0	0	0	0.14	0.55	0.69	0.34	1.82	Indeterminate
	ARI183	0	0	0	0	0	0	0	2.83	0	0	0	0	0	0	0	0	0	0	0	2.83	0	2.83	0.31	1.7	Virus
	ARI187	0	0	1.39	0	0	0	0	0	2.04	0	0	0	0	0	0	6.03	0	1.24	0	3.43	7.27	10.7	0.26	1.9	Codetection
	ARI205	0	0	0	0	0	0	0	0	1.01	0	0	0	0	0	0	5.24	0	0	0	1.01	5.24	6.25	0.47	2.03	Bacteria
	ARI218	0	0	0	0	0	0	0	0	1.36	0	0	0	0	0	0	5.51	0	0	0	1.36	5.51	6.87	0.32	1.7	Bacteria
	ARI221	0	0	0	0	0	0	0	0	0	0	0	0	0	0	0	0	1.63	0	1.38	0	3.01	3.01	0.28	1.87	Indeterminate
	ARI230	0	0	0.63	0	0	0	0	0	1.87	0	0	0	0	0	0	5.97	0	0.73	0	2.5	6.7	9.2	0.4	2.17	Bacteria
	ARI248	0	0	0	0	0	0	0	0	0	0.57	0	0	0	0	0	3.26	0	0	0	0.57	3.26	3.83	0.42	1.82	Bacteria
	ARI251	0	0	0	0	0	0	0	0	0	0	0	0	0	0	0	2.85	0	0	0	0	2.85	2.85	0.3	1.42	Bacteria
	ARI254	0	0	0	0	0	0	0	0	0.44	0	0	0	0	0	0	5.1	0	0	0	0.44	5.1	5.54	0.39	1.63	Bacteria
	ARI256	1.8	1.41	0	0	0	0	0	0	0	0	0	0	0	0	0	3.21	0	0.38	0.81	3.21	4.4	7.61	0.31	1.62	Codetection
	ARI261	0	0	0	0	0	0	0	4.46	0	0	0	0	0	0	0	3.13	0	0	1.96	4.46	5.09	9.55	0.29	1.56	Codetection
	ARI290	0	0	0	0	0	0	0	0	0	0	0	0	0	4.79	0	1.32	0.55	0	0	4.79	1.87	6.66	0.38	1.67	Virus
	ARI305	0	1.27	0	0	0	0	1.27	0	0	0	0	0	0	4.74	5.77	1.5	0	0	1.38	7.28	8.65	15.93	0.33	1.75	Codetection
	ARI307	0	0	0	0	0	0	0	0	1.38	0	0	0	0	0	0	5.75	0	0	0	1.38	5.75	7.13	0.38	2.23	Bacteria
	ARI310	1.21	0	4.13	0	0	0	0	0	0	0	0	0	0	0	0	3.91	0	0	0.6	5.34	4.51	9.85	0.38	1.72	Codetection
	ARI311	0	0	0	0	0.52	0	0	0	0	0	0	0	1.37	5.49	0	3.43	1.45	0.32	0	7.38	5.2	12.58	0.31	1.54	Codetection
	ARI322	0.33	0	0	0	0	0	0	1.32	0	0	0	0	0	0	0	4.18	0	0	0	1.65	4.18	5.83	0.3	1.63	Bacteria
	ARI331	0	0	0	0	0	0	0	0	0	0	0	0.32	0	5.05	0	0.94	0	0	0	5.37	0.94	6.31	0.28	1.54	Virus
	ARI335	0	0	1.85	0	0	0	0	0	2.51	1.37	0	0	0	0	0	6.6	0	1.7	0	5.73	8.3	14.03	0.28	2.7	Bacteria
	ARI349	0	0	0	0	0	0	0	0	0	0	0	0	0	0	0	1.32	0	0	2.21	0	3.53	3.53	0.38	1.64	Bacteria
	ARI353	4.68	4.29	0	0	0	0	0	0	0	0	0	0	0	0	0	3.49	0	0	0.23	8.97	3.72	12.69	0.44	1.91	Codetection
	ARI361	0	0	0	0	0	0	0	0	0	0	3.34	0	0	0	0	1.78	0	0	0	3.34	1.78	5.12	0.29	1.26	Codetection
	ARI371	0	0	0	0	0	0	0	0	0	0	0	0	0	0	0	1.99	0	0	0	0	1.99	1.99	0.25	1.5	Bacteria
	ARI374	0	0	0	0	0	0	0	0	0	0	3.19	0	0	0	0	3.65	0	0	2.62	3.19	6.27	9.46	0.42	1.77	Codetection
	ARI379	0	0	0	0	0	0	0	0	0	0	0	0	0	0	0	0	0	1.77	0	0	1.77	1.77	0.39	1.52	Bacteria
	ARI380	1.09	0	0	0	1.2	0	0	0	0	0	0	0	5.38	0.09	0	0.09	1.45	1.2	2.05	7.76	4.79	12.55	0.29	1.27	Codetection
	ARI393	0	0	0	1.06	0	0	0	0	0	0	4.55	0	0	0	0	2.54	0	0.33	0	5.61	2.87	8.48	0.5	2.13	Codetection
	ARI403	0	0	1.43	0	0	0	0	0	2.33	0	4.24	0	0	0	0	6.43	0	1.79	0	8	8.22	16.22	0.28	2.73	Codetection
	ARI415	0	0	0	0	0	0	0	0	0	0	0	0.84	0	0	0.12	2.2	0	0	0.9	0.84	3.22	4.06	0.29	1.31	Bacteria
	ARI426	0	4.54	0	0	0	0	0	0	0	0	0	0	0	0	0	3.85	0	0	1.49	4.54	5.34	9.88	0.24	1.33	Codetection
	ARI435	0.73	2.6	0.48	1.89	0	0	0	0	1.36	0	0	0	0	0	0	5.64	0	0.27	0	7.06	5.91	12.97	0.31	1.66	Codetection
	ARI441	0	0	1.11	0	0	0	0	0	1.85	0	0	0	0	0	0	6.06	0	1.21	0	2.96	7.27	10.23	0.31	2.26	Bacteria
	ARI450	0	0	0	0	0	0	0	0	0	0	0	0	0	0	0	2.72	0	0	0	0	2.72	2.72	0.42	1.81	Bacteria
