# Supplementary material for: In situ Immune Signatures and Microbial Load at the Nasopharyngeal Interface in Children With Acute Respiratory Infection
Source: Front Microbiol. 2018 Nov 9;9:2475. doi: 10.3389/fmicb.2018.02475 (PMC6238668; doi:10.3389/fmicb.2018.02475)
Supplement: Supplementary file 3 [file Data_Sheet_2.XLSX]

## Sheet: Genes
Codetection x Healthy control	pValue	Log2FC		Bacterial x Healthy Control	pValue	Log2FC		Indeterminate x Healthy Control	pValue	Log2FC		Viral x Healthy Control	pValue	Log2FC
IL6	2.38281e-10	8.28436		CCL2	7.05818e-08	7.06316		SPP1	3.89735e-06	8.11747		CXCL10	1.75034e-05	10.4646
CCL2	1.18881e-09	9.0708		IL6	7.66476e-08	6.22255		IL10	2.2131e-06	5.12307		CXCL11	5.17456e-05	9.34352
CCL8	6.97105e-09	9.25231		HAMP	2.76048e-08	4.26074		MARCO	6.23248e-06	6.1886		IFIT2	0.000105032	9.39146
HAMP	1.4859e-08	5.75624		CCL8	5.42964e-07	6.99355		PDCD1LG2	1.67373e-05	5.69338		CLEC4E	0.000182378	9.28953
IL10	4.24163e-08	5.81312		CLEC5A	5.46226e-07	4.55149		CXCL10	2.84596e-05	9.93445		LILRA5	0.000384029	8.60084
IL27	5.95912e-08	6.09751		SPP1	4.41101e-06	6.85268		CCL2	3.22619e-05	8.63341		IDO1	0.00039085	8.5362
CLEC5A	1.40784e-07	4.96406		IL10	5.87116e-06	4.07247		LILRA3	2.73426e-05	7.01091		TNFAIP6	0.000208147	7.96254
EBI3	9.52974e-07	4.13378		MARCO	1.93598e-05	4.78389		CLEC4E	8.21228e-05	9.65956		GBP5	0.000434431	7.63068
MARCO	1.63019e-06	6.15778		CXCL10	3.76242e-05	8.87282		LILRA5	6.86091e-05	9.56496		IRF7	0.000312334	7.39195
SPP1	2.44765e-06	8.39238		LILRA3	4.41489e-05	6.10163		IFIT2	9.40389e-05	8.91736		CCR1	0.000441056	7.35829
IL3RA	2.2659e-06	5.01677		CCL20	6.98178e-05	7.59695		CCL8	6.62779e-05	8.75578		DDX58	0.000246943	7.23832
CXCL11	4.37921e-06	9.72897		CXCL11	7.06667e-05	7.48867		GBP5	6.90574e-05	8.51631		CD274	0.000420247	6.961
CXCL10	5.98486e-06	10.8578		IL27	6.56364e-05	3.65471		CCR1	8.72807e-05	8.45494		SOCS1	0.000408772	6.48085
LILRA3	6.45862e-06	7.28587		CCL7	6.7507e-05	2.65809		TNFAIP6	0.000100302	8.35742		GBP1	0.00047796	8.46875
CLEC6A	1.01387e-05	5.42373		LILRA6	0.000131	6.29606		CCL20	5.6957e-05	7.90708		IFIH1	0.000594144	7.08745
PDCD1LG2	2.35168e-05	4.9388		IFIT2	0.000164956	7.86237		LILRA6	5.6042e-05	7.67224		TNFSF13B	0.000692684	7.35816
GNLY	2.76054e-05	7.36298		TNFAIP6	0.000157215	7.27718		CD274	0.000101746	7.53423		FCER1G	0.000808778	7.94735
TNFRSF4	3.42686e-05	3.9526		IL1A	0.000168435	6.2246		FCGR1A	9.27064e-05	6.72076		CCRL2	0.00103891	7.48255
LILRA6	5.31953e-05	7.64745		LILRA5	0.000186804	8.3989		IL18RAP	0.00011147	7.54024		IFNL3	0.00102975	3.10858
IFIT2	6.09506e-05	9.40903		CLEC4E	0.000214964	8.50221		CXCL11	0.000140515	8.34213		IL28A	0.00114504	4.62829
IL2RA	5.94863e-05	4.92107		FCGR1A	0.000207649	5.84964		LILRB4	0.000159972	6.8728		LILRA6	0.00125104	6.34964
LILRB4	6.66841e-05	7.31809		EBI3	0.000236193	1.95006		DDX58	0.000179146	7.53934		S100A8	0.00171155	9.66241
CLEC4E	9.14128e-05	10.2297		IL17A	0.000251911	1.89289		IRF7	0.000193748	7.77768		IL1RN	0.00165337	8.96976
TNFAIP6	8.35966e-05	8.71624		IL3RA	0.000269271	3.32328		ICAM1	0.000234269	5.38489		SERPING1	0.00185385	6.83741
GBP5	8.80991e-05	8.5622		CCL3	0.00030104	8.59466		CLEC6A	0.00023277	4.37773		SLAMF7	0.00183447	6.28915
CCL20	7.7021e-05	8.09893		IL18RAP	0.000303408	6.39896		CCRL2	0.000256656	8.19011		IFI35	0.00181372	5.89021
CD274	8.26663e-05	8.02814		GNLY	0.000285398	5.81363		TNFSF13B	0.000275205	8.00789		IL27	0.00191699	5.44632
FCGR1A	9.138e-05	6.94121		CCR1	0.000316328	7.15574		LILRB1	0.000270574	6.17052		CEACAM1	0.00200355	5.72166
CCL18	9.01406e-05	6.0539		GBP5	0.000369564	6.80911		TLR8	0.000325573	6.69782		CCL3	0.00210214	8.22299
CCL23	7.0472e-05	4.20218		ICAM1	0.000367273	4.76891		GBP1	0.000396765	8.78011		LILRB4	0.00221982	6.73747
LILRA5	9.94104e-05	9.6607		LILRB4	0.000407026	5.90496		FCER1G	0.000342084	8.63464		FCGR3B	0.00274751	8.6724
GZMB	0.000100875	7.58273		CD274	0.000436699	6.20405		IDO1	0.000371364	8.43952		CCL4	0.00291472	8.23526
IL18RAP	0.000124471	7.61007		IL29	0.000454068	1.79374		CXCR1	0.000387393	8.00853		CCL2	0.00258457	8.21998
IL1A	0.000123101	6.89026		CCL4	0.000518508	8.68205		LILRB3	0.000405555	7.8742		MX1	0.00267301	7.87839
ICAM1	0.000124655	5.77787		IDO1	0.000526694	8.16474		LY96	0.00039874	7.84034		LILRB2	0.00248974	6.57113
LAG3	0.000144024	7.0209		ARG1	0.000531501	4.34033		CD163	0.000364418	6.72731		TAP1	0.00282524	5.96524
IDO1	0.000158006	9.49932		AICDA	0.000518894	2.65234		CCL3	0.00047237	8.50363		TLR2	0.00275205	5.94417
LILRB1	0.000160389	6.27764		CLEC6A	0.000565254	3.60311		IFIH1	0.000467477	7.336		LAMP3	0.00240933	5.64015
NCR1	0.000156362	4.60473		DDX58	0.000587862	6.4546		SOCS1	0.000441302	6.3174		PDGFB	0.00292945	2.90623
CCL3	0.000180344	9.81713		S100A8	0.000788256	10.4078		SLAMF1	0.000450063	4.94435		S100A9	0.00367821	8.89077
CCR1	0.000175527	8.16851		CCRL2	0.000752078	7.13013		S100A8	0.000529619	11.1499		IFITM1	0.00372846	7.79165
SOCS1	0.00017903	6.9033		TNFSF13B	0.000771131	7.00101		CCL4	0.000521889	8.75923		CSF3R	0.00316211	7.47744
SLAMF1	0.000175603	4.77739		SLAMF7	0.00074675	6.02807		CCL18	0.000505815	5.10609		LILRA3	0.00358428	6.77313
IRF7	0.000195994	8.05863		GZMB	0.000802332	5.80813		LILRB2	0.000576089	7.08956		LY96	0.00325277	6.68358
DDX58	0.000203961	7.52743		PDCD1LG2	0.000762591	3.42173		TLR2	0.000683218	6.909		LILRB3	0.00362427	6.62294
SLAMF7	0.000209062	7.26048		FCER1G	0.000861942	7.65677		SLAMF7	0.000655815	6.68945		CD163	0.00358885	6.13854
CMKLR1	0.000218477	5.76376		IRF7	0.000864327	6.42517		RELB	0.000648366	5.78356		PML	0.00369931	5.80465
AICDA	0.000221661	3.43491		GBP1	0.00103552	7.64725		HAVCR2	0.000654813	5.49101		BST2	0.00335148	5.61876
CD163	0.000229887	7.19093		LILRB3	0.00106166	6.77611		ARG1	0.000675282	4.48014		PRDM1	0.00351256	5.49085
HAVCR2	0.000282372	5.82659		CXCR1	0.00108756	6.73872		CR1	0.00072554	7.31972		EIF2AK2	0.00377416	4.28907
CCL4	0.000310861	9.86243		TNF	0.00095029	6.53182		CLEC5A	0.000716959	5.91844		CASP1	0.00393757	6.24943
CCRL2	0.000303737	8.44468		CD163	0.00108716	5.73068		EGR2	0.000740024	5.22202		TLR4	0.00391337	6.02349
TNF	0.000303256	8.06264		TLR8	0.00101804	5.55553		CSF3R	0.000793131	8.77183		FCGR2A	0.00414818	7.30994
TLR8	0.000288432	6.87518		CCL18	0.00100433	4.36788		CLEC7A	0.000799246	6.54225		CLEC7A	0.00408685	5.50342
CCL7	0.000306919	3.31012		NCR1	0.000969581	3.71482		GNLY	0.000779999	6.16772		CCL8	0.00431783	8.42643
CD80	0.000331156	5.25862		LY96	0.00114821	6.77943		EIF2AK2	0.000789586	5.29836		C1QB	0.00431582	5.75705
IFIH1	0.000341003	7.87738		LILRB1	0.00115591	4.88626		IL27	0.000822048	5.58119		PLAU	0.00448786	6.71393
GBP1	0.000348196	9.15887		LILRA2	0.00124122	5.65828		CXCR2	0.000943053	8.6368		CMKLR1	0.00454951	4.80531
EGR2	0.000369746	5.67558		LAG3	0.00128735	5.31282		TNFRSF10C	0.000923885	7.73234		TNFSF10	0.00478271	7.14356
LILRB2	0.000380532	7.59982		LILRB2	0.00133512	6.24489		TLR4	0.000900921	7.12988		FCGR2C	0.00504572	7.05734
FCER1G	0.000422872	8.75735		CR1	0.00140643	6.59492		LILRA2	0.000934825	6.48548		GNLY	0.00507699	5.65523
TNFSF13B	0.00042654	7.83036		IFIH1	0.00139031	6.35195		CMKLR1	0.00091197	5.04045		CSF2RB	0.00536203	7.08794
LILRA2	0.000433249	6.7556		IL1B	0.00163871	9.22689		IFI35	0.000990393	6.39952		STAT2	0.00522948	5.84967
LILRA1	0.000428155	5.03111		IL1RN	0.00163221	9.11128		SERPING1	0.0010393	7.37171		STAT1	0.0054151	5.70425
ARG1	0.000430272	4.48727		CSF3R	0.00163477	7.88063		IRAK3	0.00104499	5.66319		IRAK2	0.00526028	5.50917
LILRA4	0.000459496	3.21437		TLR2	0.00165859	6.0962		FAS	0.00103	4.46826		GZMB	0.00576813	6.75419
BATF3	0.00047138	5.01789		IRAK2	0.00167935	6.04871		IL1RN	0.00107442	9.54711		CFB	0.00594423	5.99817
MSR1	0.000492891	6.04784		IRAK3	0.00154877	5.37661		CLEC4A	0.00116382	6.50625		TAP2	0.00610058	4.93593
LILRB3	0.000505593	7.79591		IL19	0.00152923	4.2514		IRAK2	0.00115457	6.48249		RELA	0.00617188	4.52202
NLRP3	0.000595151	6.40745		TNFRSF4	0.00157973	2.51855		PRDM1	0.00110381	5.986		CD53	0.00632222	6.87233
CXCL9	0.000622418	6.91411		RELB	0.00172664	5.01211		CFP	0.0011506	5.00702		CXCL9	0.00658807	5.32351
PRDM1	0.000638273	6.47593		EGR2	0.00178537	4.38775		CD244	0.00112884	4.38911		CD48	0.00679965	6.01644
TLR7	0.000638815	4.02533		CCL23	0.00184289	2.92174		IL17A	0.001173	2.67998		IL1B	0.00691307	8.22276
LY96	0.000684954	7.52235		CLEC7A	0.00189281	5.67055		BATF	0.00125481	5.50795		PLAUR	0.00700711	6.71917
S100A8	0.000694778	10.8555		TLR4	0.00192537	6.35336		FCGR2A	0.0013207	8.51778		IRF1	0.00724259	6.09101
CXCR1	0.000715781	7.37705		SOCS1	0.00200285	4.96145		TNF	0.00135753	6.69891		TAGAP	0.00734743	7.0637
IFI35	0.000756939	6.62839		EIF2AK2	0.00198304	4.57395		ITGAM	0.00141448	5.62616		LCP2	0.00807216	6.75767
TLR2	0.000808299	6.97206		CXCL2	0.00209647	7.09966		CEACAM1	0.00143356	6.02094		TNFAIP3	0.00810197	6.41723
IRAK3	0.000819239	6.01233		TNFRSF10C	0.00209822	6.75212		FCGR3B	0.00145279	9.43555		LAG3	0.00802054	5.66467
RELB	0.000817621	5.70828		NLRP3	0.00214382	5.21298		S100A9	0.00150287	10.0705		TLR8	0.00804198	5.66424
TNFRSF8	0.000794931	4.51133		BATF3	0.00216593	3.99367		FCGR2C	0.00152544	8.29035		FAS	0.00788795	4.05454
FAS	0.000795654	4.46842		S100A9	0.0022705	9.40165		LAMP3	0.00154619	6.03047		TNF	0.00898527	6.62887
IL29	0.000776635	2.97815		CEACAM1	0.00225438	5.65144		LAG3	0.00155526	5.93178		SELL	0.00953928	6.31471
CLEC7A	0.000857539	6.56547		HAVCR2	0.00231489	4.35865		NLRP3	0.00148196	5.65575		NFKBIZ	0.009342	6.19432
CSF1R	0.000850233	4.16758		CXCR2	0.00240635	7.42286		IL1B	0.00159801	9.23881		IFI16	0.00935486	5.81721
SERPING1	0.000945331	7.66848		CAMP	0.00239789	3.06111		CD48	0.00162191	7.2596		CYBB	0.00893304	5.53014
CCR5	0.000961846	5.65908		CLEC4A	0.00248123	5.77134		TAP1	0.00163663	6.48113		CLEC4A	0.00938761	5.33854
IL1RN	0.00101176	9.96015		PRDM1	0.002515	5.23041		TGFBI	0.00164104	5.49206		LAIR1	0.00937235	5.27041
IRAK2	0.00100784	6.67371		FCGR2A	0.00258738	7.63474		CYBB	0.00170132	6.74779		CDKN1A	0.00874284	4.80018
EIF2AK2	0.0010194	5.0989		FCGR3B	0.00263438	8.52718		IL1R2	0.0017028	6.31685		ICAM1	0.00860653	4.5115
TGFBI	0.00103979	5.82566		FCGR2C	0.00291147	7.46095		LAIR1	0.00180208	6.0154		TBK1	0.00920285	4.50071
IFNG	0.00106003	4.83183		NFKBIZ	0.00299292	6.98548		KCNJ2	0.00195058	6.56293		RELB	0.00864011	4.4219
IFNL3	0.00106478	3.14038		PLAU	0.00297993	6.94937		GZMB	0.00193715	6.27716		IRAK3	0.00827688	4.30066
LAIR1	0.00108158	6.46992		SERPING1	0.00285036	6.35974		PLAU	0.00204506	7.45571		TICAM1	0.00947363	4.29121
CSF3R	0.00113169	8.58346		CXCL9	0.00290488	5.46939		CASP1	0.00200942	6.88687		IFNA4	0.00899826	3.49469
TLR4	0.00112775	7.08412		IL18R1	0.00296518	5.03002		PML	0.00206136	6.47154		TLR1	0.00974679	5.32549
TRAF1	0.00112058	5.85581		ITGAM	0.00298713	4.91666		BST1	0.00198188	6.42257		CCL20	0.00989644	6.122
IL18R1	0.00114738	5.92213		CFB	0.00302969	6.79558		RELA	0.00202069	5.22084		KCNJ2	0.00995498	5.81775
IL1B	0.00116083	10.0036		IFI35	0.00306327	5.30262		CSF1R	0.00209087	3.75422		PTAFR	0.0107131	5.31064
CR1	0.00118768	6.91189		BST1	0.00316057	5.9658		CSF2RB	0.00215478	8.21312		HAVCR2	0.0106833	4.95452
CFP	0.00119459	4.94577		IL1R2	0.00338947	5.59378		IL18R1	0.00213795	5.81424		LILRA4	0.0105557	3.22371
CXCL2	0.00124855	7.84283		DEFB4A	0.00352886	4.97222		MX1	0.00219909	8.1729		NFIL3	0.0108255	5.58276
TNFRSF10C	0.00131248	7.41379		TRAF1	0.00361043	4.82071		TNFSF8	0.00227872	3.20968		IL2RG	0.0110929	5.48066
KCNJ2	0.00131962	7.0838		TGFBI	0.00361775	4.80348		TAGAP	0.0023413	8.00022		MYD88	0.0111315	5.22259
TAP1	0.0012617	6.81604		CFP	0.00361216	4.09959		IFITM1	0.00254277	8.33902		IL18R1	0.0111922	5.02625
CLEC4A	0.00129865	6.50508		BATF	0.0037026	4.61809		PLAUR	0.00255017	7.42335		PTPRC	0.0123234	6.13785
CEACAM1	0.00127773	6.26499		PLAUR	0.00376016	6.95867		TNFRSF1B	0.00251935	7.27635		CD83	0.012328	5.585
BATF	0.00132096	5.51514		TAP1	0.0037794	5.63142		NCF4	0.00247994	6.09696		NFKB2	0.0123103	5.36878
LAMP3	0.00134894	6.15905		KCNJ2	0.003834	5.87367		BST2	0.00249683	5.92603		NFKBIA	0.0129051	6.82713
IFNB1	0.00136547	3.59906		CMKLR1	0.00388555	3.89955		ITGA5	0.00243489	5.14043		TNFRSF1B	0.0133571	5.99038
C1QB	0.00143396	6.33565		TAGAP	0.00392274	7.33916		CCR5	0.00251473	5.06527		PSMB9	0.0131416	5.6644
PRF1	0.00142191	6.02022		CYBB	0.00398382	5.77206		LILRA1	0.00250866	4.43313		PRF1	0.0131667	4.92897
ITGAM	0.0014754	5.59471		CD48	0.00417547	6.14645		CD53	0.00272289	7.81123		TGFBI	0.0133704	4.59001
CD86	0.00146763	5.02675		TNFRSF8	0.00414862	3.47904		NFKBIZ	0.00274634	7.02319		C1QA	0.0133638	4.32577
CXCR2	0.00148897	8.21308		IL23A	0.00427365	3.7845		NFIL3	0.00270751	6.5116		MSR1	0.0141881	4.94155
FCGR3B	0.00150938	9.48498		LILRA1	0.00426502	3.63565		CD45RB	0.00270509	5.8965		CXCR2	0.0143971	7.05164
FCGR2A	0.00156405	8.4634		TNFAIP3	0.00434986	6.79594		MME	0.00272328	5.41343		GZMA	0.0145664	4.99977
PLAUR	0.00156139	8.2315		MX1	0.00449252	7.24028		CD86	0.00268419	4.69062		CCR5	0.0145714	4.7776
PML	0.00154537	6.77392		IFITM1	0.00458096	7.5389		IL3RA	0.0026847	3.96695		SOCS3	0.0148619	6.35375
C4BPA	0.00155113	2.71684		LAMP3	0.00458006	5.03262		TNFAIP3	0.00281879	7.30203		IL10RA	0.015019	4.79926
PLAU	0.00158102	7.80854		CASP1	0.00481895	5.96804		CXCL2	0.00280893	6.71427		ITGAX	0.0151805	5.50839
IL28A	0.00160311	4.32272		NCF4	0.00482591	5.39668		SELL	0.00291707	7.4244		JAK2	0.0157452	4.28627
PTGER4	0.00161136	3.97575		BST2	0.00469933	5.23587		CD14	0.00290891	6.76245		CD14	0.0159195	5.53989
CYBB	0.00164967	6.7627		C1QB	0.00485305	5.19472		ICAM2	0.00288389	4.45391		CD58	0.0166849	4.38985
TICAM1	0.00167989	5.65708		LILRA4	0.0048389	2.34208		FCGR2B	0.00296783	5.31275		IFNA1	0.0171864	3.36365
C2	0.00166089	5.32739		TICAM1	0.00491322	4.66589		IL2RG	0.00305723	6.67895		LILRA2	0.0173729	5.21737
C1QA	0.00168316	5.05005		RELA	0.00493683	4.48998		CFB	0.00309354	6.77451		NOD2	0.0181161	3.90847
BST2	0.00170561	6.22131		CCR5	0.00505514	4.39061		CX3CR1	0.00315049	4.24575		IFNB1	0.0181988	3.69582
ITGA5	0.00171696	5.40878		CD14	0.00518625	6.05008		CCR2	0.00324372	4.27052		LILRB1	0.0186252	5.13291
ADA	0.00173299	4.40684		FAS	0.00520869	3.3996		STAT2	0.00334062	6.3622		NCF4	0.0185932	4.80765
CFB	0.00175039	7.40834		CSF2RB	0.00533524	6.93164		JAK3	0.0033198	5.55365		IL2RA	0.0186235	3.79784
S100A9	0.00184982	9.84408		CD83	0.0054179	5.93988		TAP2	0.00329445	5.54908		CXCL2	0.0196039	6.06448
MX1	0.00187768	8.42731		LAIR1	0.00553196	4.95816		C1QB	0.00335203	5.54221		MCL1	0.019314	5.68944
NFKBIZ	0.00188251	7.61888		PTAFR	0.00571295	5.90077		TICAM1	0.00365606	4.90953		C3	0.0195392	5.08646
RELA	0.00197803	5.25765		PML	0.00573654	5.38556		LCP2	0.00374909	7.57141		CD97	0.0200955	5.01353
CD244	0.00201032	3.94692		CD53	0.00581549	6.83121		ITGAX	0.00378318	6.79297		ITGA5	0.0201992	4.30832
TAGAP	0.00206782	8.33184		ITGAX	0.00594521	6.26168		TLR1	0.00378104	6.16841		BATF	0.0199927	4.22687
CSF2RB	0.00214286	8.23477		SLAMF1	0.00593564	3.04497		BATF3	0.00370218	4.66833		CD86	0.0200214	4.03991
FCGR2C	0.00209614	8.02735		PTGS2	0.00605362	6.84396		STAT1	0.003871	6.13697		LITAF	0.0206791	5.84557
TNFAIP3	0.00206197	7.81082		STAT1	0.00602525	5.61098		IRF5	0.00399669	4.37324		IL8	0.0208415	7.38427
CD48	0.00211441	6.97544		NFIL3	0.00617107	5.6406		TBK1	0.00403258	5.12569		BCL3	0.0210643	5.00996
CASP1	0.00214729	6.91742		NFKB2	0.00643155	5.86506		CXCL9	0.00407091	5.93414		CXCR4	0.0219034	5.3402
BST1	0.00208995	6.43759		EGR1	0.0063974	4.30296		TNFSF10	0.00412721	7.35808		CEBPB	0.0229738	5.36879
GZMA	0.00217275	6.34806		TNFRSF1B	0.00662624	6.1492		NFKB2	0.00415948	6.32699		IL1R2	0.0230722	4.49735
IL1R2	0.00218822	6.14307		CD45RB	0.00684044	4.97181		PTAFR	0.00422225	6.22662		C4A	0.0230967	3.50426
TAP2	0.00218687	5.90547		MME	0.00679206	4.43093		IL10RA	0.00419173	5.56393		IL32	0.0235689	7.72874
EGR1	0.00213288	5.23703		IL2RA	0.00680504	2.77148		IKZF1	0.00424507	4.25723		HLA-C	0.0241434	5.96695
CAMP	0.00204464	3.23329		TBK1	0.00701021	4.63975		CD83	0.00431703	6.3703		CD45RB	0.0239723	4.60405
CD14	0.00222713	7.06476		MSR1	0.00696768	4.07286		BCL3	0.00431692	6.24385		IL4R	0.0240406	4.20278
CD83	0.00226276	7.00271		CD58	0.00714354	5.03497		JAK2	0.00434427	5.26324		CD4	0.0237274	4.0425
STAT4	0.00233054	5.14378		IL2RG	0.00722834	5.68199		GPR183	0.00438078	5.41711		BATF3	0.0242694	3.58322
NCF4	0.00251592	6.10878		IL8	0.00740856	8.82341		C2	0.0044035	4.56051		C2	0.0252131	4.03365
CD45RB	0.00250918	6.01705		LCP2	0.00767652	6.6466		CD1D	0.00445709	3.81005		XBP1	0.0259841	5.14691
STAT1	0.00254114	6.57843		C3	0.00749155	6.181		C1QA	0.00460413	4.3088		MARCO	0.0266923	4.96634
STAT2	0.00255833	6.66368		IRF1	0.00743662	5.90582		SOCS3	0.00470867	7.54015		HLA-B	0.0269039	6.21398
IL19	0.00260988	3.99359		BCL3	0.00734164	5.67498		PTPRC	0.00494288	7.01886		JAK3	0.0278282	4.00088
TNFRSF1B	0.00265567	7.30802		STAT2	0.00752916	5.47321		IRF1	0.00496908	6.35279		ATG7	0.0282493	3.73559
IL23A	0.002663	4.07898		TLR1	0.00755358	5.41309		EGR1	0.00494941	4.54159		CD80	0.0286142	4.10349
IFITM1	0.0027136	8.30881		ITGA5	0.00766624	4.17609		IFI16	0.00510981	6.52371		IFNGR1	0.0289628	4.89572
MME	0.00283539	5.11776		ADA	0.00759369	3.47575		CD58	0.0051123	5.34795		CTSS	0.0292256	5.694
ICAM2	0.00285058	4.39997		TNFSF10	0.00775596	6.55159		HAMP	0.00519732	5.33241		B2M	0.0295137	7.35115
IFNA1	0.00284169	3.76415		SELL	0.00781626	6.21339		MYD88	0.00529894	5.95542		HLA-A	0.029592	6.05166
CCBP2	0.00290283	3.95995		GPR183	0.00787145	4.84366		GZMA	0.00544488	5.45828		IL18RAP	0.0299025	5.924
CDKN1A	0.00308146	5.71509		NFKBIA	0.00806818	7.27156		CDKN1A	0.00559017	5.10837		IKBKE	0.0302283	3.5688
TNFSF10	0.00313492	7.73151		CD86	0.0080252	3.81856		S1PR1	0.00556598	3.02762		CCL18	0.0309969	4.2356
NFKB2	0.00310976	6.73078		NOD2	0.00826136	4.12889		NFKBIA	0.00564043	7.76252		BST1	0.0333316	5.04269
IL10RA	0.00314449	5.88		TAP2	0.00836623	4.6324		CXCL12	0.00585474	3.39818		MUC1	0.0330987	4.52771
TBK1	0.0031767	5.38402		NFKB1	0.0087317	4.55578		CD4	0.00611971	4.93622		RARRES3	0.0331884	4.48434
CD53	0.00323287	7.68062		GZMA	0.00894421	4.92309		ITGB2	0.00617443	6.20837		GPR183	0.0334969	4.36662
SELL	0.00324246	7.38047		CDKN1A	0.00897347	4.66934		IL4R	0.0062976	5.15488		IL1RAP	0.0332565	4.01661
NFIL3	0.00322702	6.3881		PTGER4	0.00898859	2.93976		BTK	0.00639686	4.52187		PTGS2	0.0347993	5.64343
IL17A	0.00327878	1.47482		PTPRC	0.00919446	6.22833		ZEB1	0.00655347	3.85333		PSMB8	0.0341672	4.88374
GPR183	0.00331487	5.66002		IFI16	0.00923951	5.81751		NFKB1	0.00665725	4.82563		CEACAM6	0.0352949	4.24368
IRF1	0.0033592	6.87045		MYD88	0.00918305	5.36482		IRF8	0.00672987	4.79249		TRAF1	0.0356309	4.22601
KLRD1	0.00334218	4.10289		C1QA	0.00933329	3.75363		CXCR4	0.00713305	6.47744		FKBP5	0.0340404	4.03775
LCP2	0.00353503	7.76064		IL4R	0.00944432	4.76187		PSMB9	0.00713171	6.354		CASP3	0.034438	3.86703
ITGAX	0.0036498	6.90994		IKBKE	0.00944102	4.34706		STAT4	0.00714599	4.32117		NFKB1	0.0356751	3.83007
BCL3	0.00357469	6.50697		JAK3	0.009583	4.51206		TLR7	0.0070896	3.23482		IRF8	0.0354533	3.7913
PTAFR	0.00344466	6.49969		JAK2	0.00977698	4.49212		ATG7	0.00727052	4.779		STAT5A	0.0353629	3.67995
IL2RG	0.00363597	6.49277		CD244	0.00982024	3.0374		CD28	0.00768621	3.33094		FCGR2B	0.0350971	3.55813
JAK3	0.00357833	5.45566		C2	0.0100843	3.88439		TRAF1	0.00780261	4.99485		TMEM173	0.0362058	4.34686
JAK2	0.00361168	5.41816		SOCS3	0.0104967	6.43559		STAT5B	0.00796282	4.84787		SPP1	0.0368717	6.22874
IKBKE	0.00360117	5.18361		IL10RA	0.0106476	4.65891		CCBP2	0.00825943	3.46428		BCL10	0.0375144	3.97928
NOD2	0.00362632	4.81401		CD80	0.0106462	3.17729		HLA-DQA1	0.00842222	6.64567		ITGB2	0.0381208	4.70087
IRF5	0.00352244	4.43954		C4BPA	0.010754	1.98656		LITAF	0.00852596	6.79345		ADA	0.0379929	3.56194
CCR2	0.0035631	3.97915		CXCL1	0.0108588	6.1148		PTGER4	0.0085453	3.27233		BCL6	0.0383989	4.34368
KIR2DL3	0.0036133	3.35086		ATG7	0.0110306	4.38269		IL15	0.00859832	3.48485		PTPN2	0.0386451	3.5255
TLR1	0.00403991	6.10695		ITGB2	0.0112874	5.47557		TNFRSF9	0.00889216	3.03298		FCGR1A	0.0396619	5.24036
CD7	0.00402161	4.67237		CEACAM6	0.0113525	5.18167		PTGS2	0.00922481	6.31289		IRF5	0.0399297	3.02187
IL15	0.00414935	3.9421		PSMB9	0.0115954	5.74447		IL1RAP	0.00912322	5.03262		CASP8	0.0411174	3.75595
PTGS2	0.00441337	7.31011		STAT5B	0.0115928	4.48871		MSR1	0.00905334	4.76204		STAT3	0.041781	4.55363
CD4	0.00436824	5.21432		PRF1	0.0116608	4.20364		NOD2	0.00930101	4.6736		TAPBP	0.0418304	4.08652
IRF8	0.00438643	5.07396		TLR7	0.0116966	2.5729		IRF4	0.00932746	4.52225		CFD	0.0448518	4.27331
S1PR1	0.0044216	3.04483		CX3CR1	0.0118791	3.28768		TNFRSF8	0.00922035	4.36268		CCL5	0.0453906	3.99168
CXCL12	0.004471	3.41369		CXCR4	0.0121659	5.77553		TLR5	0.00923256	4.04506		PDCD1LG2	0.0451513	3.97663
TNFRSF9	0.00444823	2.71114		MAPK14	0.0125789	4.80775		ICAM3	0.00923575	3.43661		MAPK14	0.044749	3.97443
CD58	0.0045079	5.5211		TNFSF15	0.0128051	3.60805		IL8	0.00977163	8.35463		TGFB1	0.0448723	3.84185
IFNA4	0.00453606	3.92213		CD97	0.0129035	5.387		CD97	0.00972511	5.71286		TFRC	0.045025	3.7292
NFKBIA	0.00468672	8.11324		TFRC	0.0130351	4.51667		NCR1	0.00960336	4.37194		PSMB10	0.045306	3.70299
C4A	0.0046819	4.82566		LITAF	0.0133284	6.20376		PTPN2	0.00959019	4.36164		GSDMB	0.0443456	3.57038
DEFB4A	0.00475512	4.7224		IL6R	0.0136396	3.85651		CD80	0.00967686	4.18118		SRC	0.0457108	3.5612
SOCS3	0.00481441	7.5068		CD4	0.0137217	4.18898		IL6R	0.00949944	4.17109		CXCR1	0.0463207	6.00128
IFI16	0.0048639	6.60255		IL1RAP	0.014643	4.54534		IL21R	0.00977801	3.51722		CD44	0.0466495	4.82001
MYD88	0.00495858	6.05719		MCL1	0.0147403	5.94693		SH2D1A	0.00952554	3.17058		CXCL1	0.0465345	4.50406
NFKB1	0.0049949	5.08584		MUC1	0.0148298	5.44289		CEBPB	0.0101312	6.19876		TNFRSF14	0.0460955	3.41847
CCR7	0.0049767	4.48533		IL28A	0.0149017	2.95298		MCL1	0.0106046	6.3766		CD8A	0.0469961	3.01709
ATG7	0.00512139	5.10306		ZEB1	0.0150904	3.25743		PECAM1	0.010593	5.03237		IGF2R	0.0488258	3.4481
ZEB1	0.00524575	4.01649		C4A	0.0154925	3.82982		TFRC	0.0105752	4.72013		PTPN6	0.0494956	3.97962
CCL19	0.00522533	2.98759		CEBPB	0.0158845	5.63688		FKBP5	0.0103431	4.71489		HLA-DRB3	0.0505948	4.61632
CFD	0.00538014	4.87658		IL1R1	0.015856	3.50828		STAT5A	0.010569	4.62622		LTBR	0.050522	3.5315
DEFB1	0.00539834	3.65281		IFNG	0.0160335	3.10463		IKBKE	0.0104862	4.26262		IL3RA	0.0505385	3.35922
PTPRC	0.00548144	6.92656		SRC	0.0162748	3.85689		ITGA4	0.0105605	3.8735		MAP4K4	0.0518581	3.71214
ITGB2	0.00561023	6.28911		IFNGR1	0.0163787	5.39666		TNFSF15	0.0102399	3.78655		NCR1	0.052183	3.62705
SRC	0.00562963	4.76126		ICAM3	0.0168674	3.02717		BCL2L11	0.0103456	3.34628		EGR2	0.0526927	3.60254
PSMB9	0.00567236	6.63605		MAP4K4	0.0170169	4.67725		IL1A	0.0107652	5.34441		HLA-DRA	0.0532077	4.79484
IRF4	0.00581828	4.90818		CSF1R	0.0172907	2.59571		MAPK14	0.0108267	4.96567		CFP	0.053552	3.43291
NOD1	0.00594267	3.8413		IRF8	0.0175671	3.87582		CEACAM6	0.010929	5.23919		IRF4	0.0534544	3.34058
PTPN2	0.00599074	4.75085		XBP1	0.0177297	5.6222		BTLA	0.0111045	3.64281		CTSC	0.0544002	4.1467
CX3CR1	0.00601665	3.74145		PECAM1	0.0187324	4.44513		SYK	0.011405	4.94727		PRKCD	0.0539763	3.88254
IL4R	0.00608464	5.20167		SYK	0.0190795	4.41794		IFNGR1	0.0115883	5.81297		CFH	0.0542943	3.85894
ICOS	0.00621466	3.77112		BCL6	0.0194337	4.86072		C3	0.0116656	5.6754		IFNAR2	0.0549879	3.63882
KLRC1	0.0063375	4.34948		PTPN6	0.0196117	4.72051		ICOSLG	0.0119343	3.37135		PTGER4	0.0549148	2.76385
IL8	0.00638939	9.13136		TNFRSF14	0.0195362	4.00781		LTB4R	0.0120321	3.87425		CR1	0.0554762	5.0085
IKZF1	0.00643113	3.91572		CCR2	0.0195613	2.9513		NOD1	0.0121969	3.39379		LGALS3	0.0563109	4.68956
CISH	0.00646632	4.05147		CCBP2	0.0194642	2.84449		TNFRSF14	0.0124618	4.42714		CHUK	0.0574721	3.05878
BID	0.00657835	3.10008		CARD9	0.0192255	2.40204		PTPN6	0.0126865	5.20066		CD164	0.0588189	4.31845
CARD9	0.00671727	2.92202		CD1D	0.0197043	2.86358		MAP4K4	0.0127509	4.98251		AHR	0.0587641	3.76916
CD1D	0.00687891	3.56994		CFD	0.0198442	3.7883		TGFB1	0.0127941	4.78143		NLRP3	0.0594178	4.54588
CXCR4	0.00712985	6.45949		TLR5	0.0199503	3.42306		CISH	0.0129484	3.65238		IKBKG	0.0616473	2.95361
FCGR2B	0.00716609	4.52402		IGF2R	0.0202693	4.04621		C8A	0.0133422	2.68915		IL6ST	0.0621133	3.60462
CD97	0.00742556	6.0393		IRF5	0.020203	3.18447		CD44	0.0136587	6.07018		CD74	0.063174	4.99299
TFRC	0.00738597	5.07108		CTSS	0.0209978	6.05668		HLA-DQB1	0.0140819	5.42609		ARHGDIB	0.0629888	3.96665
IL6R	0.00735162	4.37339		CD44	0.0208102	5.51972		BCL6	0.0147179	5.17348		CCND3	0.0633727	3.10765
IL21R	0.00731725	3.47118		PSMB8	0.0209864	5.42308		HLA-DRB1	0.0148012	5.1636		CLEC5A	0.0657783	3.92858
PDGFB	0.0074265	2.51025		PRKCD	0.0212296	4.73837		IGF2R	0.0149757	4.33776		PECAM1	0.0653173	3.74971
BCL2L11	0.0075789	3.55077		CASP3	0.0208452	4.32314		CHUK	0.01521	4.05262		PSMC2	0.0657941	3.4624
BTK	0.00768966	4.32917		STAT5A	0.020398	4.00503		ITGAL	0.0154258	4.14775		BAX	0.0662932	3.25005
CSF1	0.00771269	4.04828		PTPN2	0.0213078	3.6628		C4A	0.0154332	3.99464		IFNAR1	0.0665117	2.64419
PECAM1	0.0079935	5.30854		IFNAR1	0.0212389	3.2871		CTSS	0.0157502	6.46747		DEFB1	0.0667538	2.45403
CEACAM6	0.00815595	5.53554		ICAM2	0.0210727	3.03714		MUC1	0.0156956	5.38343		IL1R1	0.0670951	2.55752
C3	0.0083976	6.02819		IL21R	0.0205813	2.77297		IRAK4	0.0158612	3.73416		OAZ1	0.069144	4.33194
TGFB1	0.00840752	5.19503		CXCL12	0.0206666	2.5753		IL12RB1	0.0159009	3.24661		TNFRSF10C	0.0724448	5.43202
FKBP5	0.00839772	4.87458		TNFRSF9	0.0213251	2.039		CXCL1	0.0163864	5.60045		HLA-DPA1	0.0719043	4.00702
TNFSF8	0.00841867	2.57372		STAT4	0.0214937	3.4028		IKBKG	0.0168033	3.88644		CX3CL1	0.071364	3.58451
LITAF	0.00849292	6.82641		ARG2	0.0216079	3.22642		IL32	0.0169969	8.32613		SYK	0.072232	3.38811
TBX21	0.00850414	3.67883		IKZF1	0.0217643	3.09411		PSMB8	0.0170456	5.69401		IRAK4	0.0718575	2.7322
TLR5	0.00880097	4.02966		IRAK4	0.0220314	3.46638		IL1R1	0.0173077	3.46044		GAPDH	0.074212	4.75068
CD70	0.00878669	2.30723		KLRD1	0.0222147	2.9276		BCL10	0.0175861	4.70741		MAPKAPK2	0.0736831	3.11468
STAT5A	0.00889834	4.78207		B2M	0.0232727	7.75772		MR1	0.017607	3.21516		RUNX1	0.0739162	3.05172
GZMK	0.00893183	3.93488		TMEM173	0.02285	4.82713		PRF1	0.0178913	4.57398		CD82	0.0741061	2.94005
STAT5B	0.0090897	4.72277		RARRES3	0.0231487	4.78621		SRC	0.017996	3.8672		IL13RA1	0.0747313	3.45547
MCL1	0.00947432	6.53956		BCL10	0.0233193	4.40516		CCL19	0.018106	2.69608		FYN	0.0750144	2.99218
CD8A	0.00944375	4.19496		FKBP5	0.0231126	3.94007		CASP3	0.0185559	4.44443		ABCF1	0.0753718	2.88221
TNFSF15	0.00954136	3.835		CHUK	0.0233728	3.67109		CASP8	0.0184947	4.44234		CD40	0.0764531	3.24311
MAPK14	0.00965903	5.07964		KLRC3	0.0230804	2.86606		CFD	0.0184802	3.95381		NOTCH2	0.0777021	3.33263
IGF2R	0.00963608	4.75051		HLA-DRA	0.0237421	5.65536		IFNAR1	0.0185606	3.39104		IL18	0.0776536	3.27989
IL1RAP	0.00975341	4.95657		ARHGDIB	0.0236982	4.83639		B2M	0.0188819	8.14845		CTNNB1	0.0785419	3.93099
IL7R	0.0101579	4.91431		CFH	0.0239061	4.76551		ARHGDIB	0.0187976	5.10681		CD46	0.078712	3.75478
FASLG	0.0101702	3.33522		HLA-DMB	0.0238915	4.41685		PSMB10	0.0187544	4.47215		STAT6	0.0790956	3.70956
BCL6	0.0106784	5.54113		IRF4	0.0238455	3.67837		PYCARD	0.0189161	3.53874		HLA-DRB1	0.078849	3.51948
CCL5	0.0107606	5.31923		KLRC1	0.0242022	3.30242		LTBR	0.0189889	4.38892		CCRL1	0.0795522	2.44051
CD44	0.0109584	6.36166		HLA-B	0.0259681	6.23054		HLA-B	0.0192523	6.69126		MIF	0.0800643	3.45224
CEBPB	0.0109226	6.11692		CTSC	0.0258851	4.77877		C4BPA	0.0192824	5.00922		JAK1	0.0805889	3.14483
GSDMB	0.0109697	4.86895		PSMB10	0.0256994	4.1503		TBX21	0.0192251	3.22015		IRAK1	0.0804793	2.86599
TNFRSF14	0.0108687	4.55409		IFNA1	0.0256425	2.54763		XBP1	0.0196666	5.49585		HAMP	0.0840371	4.31797
ITGAL	0.0110011	4.44172		BID	0.0259444	2.42277		IRAK1	0.0197392	3.7961		STAT5B	0.0841639	3.29896
MAP4K4	0.0111031	5.13273		S1PR1	0.0259616	2.18772		TMEM173	0.0199547	4.98371		BTK	0.0836249	3.0061
IL1R1	0.0110638	3.78798		IFNAR2	0.0260714	4.28733		TAPBP	0.0200142	4.8522		TRAF3	0.0844493	2.85795
TAPBP	0.0112267	5.50226		CSF1	0.0261875	3.14474		STAT3	0.0204804	5.36122		IL29	0.0848797	3.14042
C1R	0.0114073	4.09088		IL32	0.026496	7.50111		CLU	0.0204244	2.2557		HLA-DMB	0.0860603	3.25293
ICAM3	0.0113787	3.28131		HLA-DRB3	0.0267791	5.3376		PRKCD	0.0206458	4.77237		PSMD7	0.0866311	3.35973
IRAK4	0.0116149	3.98309		LTBR	0.0267416	4.04844		FYN	0.0207232	3.94414		CD81	0.087903	3.97238
IRAK1	0.0118436	4.21817		IRAK1	0.0267433	3.51657		HLA-A	0.0214828	6.48853		ARG1	0.0879568	3.37782
IKBKG	0.0118521	4.18368		FCGR2B	0.0264019	3.47209		RUNX1	0.0217251	3.88356		MBP	0.0877426	2.92675
C1S	0.0118486	3.84215		IL15	0.0264441	2.74491		NOTCH1	0.0217003	3.87801		IL1A	0.090684	4.3856
IFNAR1	0.0119377	3.72466		IKBKG	0.0269817	3.48052		BID	0.0217614	3.08184		PSMB7	0.0908201	3.39195
CXCL1	0.0121136	5.98122		TGFB1	0.027494	4.01574		RARRES3	0.0220963	4.83831		HLA-DMA	0.0913409	3.2208
CD40	0.0120483	4.36231		CXCL13	0.0274441	3.36383		IFNAR2	0.0221058	4.46016		ATG5	0.0911683	2.83656
KIR2DL1	0.0121004	2.34365		LTB4R	0.0273346	3.21653		ABCF1	0.0221465	3.84325		CD276	0.092594	2.6307
PYCARD	0.0123115	3.87725		HLA-A	0.0283245	6.06683		IL2RA	0.0222206	3.43162		HPRT1	0.0935886	3.00772
XBP1	0.0125777	6.05908		STAT3	0.0280425	4.97085		ICOS	0.021942	3.17072		MME	0.0945047	3.59923
BCL10	0.0126019	5.0587		TAPBP	0.0281733	4.46766		BAX	0.0223829	4.04959		G6PD	0.0946584	2.7223
SYK	0.0125029	4.84271		CASP8	0.0280938	4.02506		HLA-DRA	0.0228972	5.70641		CD3D	0.0958232	3.1324
IL18	0.0125525	4.50937		ABCF1	0.0280575	3.63336		HLA-DMB	0.0227499	4.47021		ALAS1	0.096931	2.82766
CCND3	0.0125441	4.29501		PYCARD	0.0283344	3.21966		MAPKAPK2	0.022878	4.09948		KLRD1	0.0984525	3.19559
SELPLG	0.0126657	2.74136		IFNL3	0.0277721	1.77902		CCND3	0.0229514	3.75651		ITGB1	0.100881	3.11725
TLR3	0.0127158	3.91882		IL7R	0.0287918	3.91373		MAPK11	0.0238912	2.60025		SLC2A1	0.101794	2.46657
MUC1	0.0128198	5.61049		CD40	0.0288357	3.58752		HLA-DRB3	0.024075	5.48205		APP	0.103757	3.43904
IFNGR1	0.0129636	5.68491		CCND3	0.0286411	3.56395		CARD9	0.0245957	2.39533		IL15	0.103057	2.54412
PTPN6	0.0129705	5.173		AHR	0.0291584	4.46394		CTSC	0.0246933	4.84797		CSF1	0.103574	2.46315
PSMB10	0.0134319	4.80515		CD82	0.0291447	3.70441		TRAF3	0.0250582	3.86048		BCAP31	0.106143	3.02435
CASP8	0.0134565	4.75814		BTK	0.0291823	3.27064		CD3D	0.025267	4.22211		SLAMF1	0.107513	3.19804
LTBR	0.0136181	4.72109		NOTCH2	0.0293103	4.17126		ARG2	0.0254133	3.08354		POLR2A	0.107651	2.9958
CHUK	0.0135435	4.14892		TNFSF8	0.0295456	2.04097		IL6	0.0260422	5.82793		GUSB	0.107398	2.7519
LTB4R	0.0136084	3.7622		MAPKAPK2	0.0296871	3.84829		HLA-DPA1	0.0258198	5.05155		IKBKB	0.109553	2.39699
CASP3	0.0138786	4.73573		G6PD	0.0301423	3.58105		IL7R	0.0258804	4.01018		MALT1	0.1109	2.61714
XCL1	0.01416	2.72695		LGALS3	0.0312255	5.48017		CD40	0.0260523	3.76418		CLEC6A	0.111769	3.5133
PRKCD	0.0142257	5.18587		CCL5	0.0312634	4.17719		CFH	0.026376	4.64713		TGFBR2	0.112373	2.84336
KLRC3	0.0142904	3.20185		HLA-DPA1	0.0318763	4.79316		HPRT1	0.0264496	3.94902		NOD1	0.112174	2.20719
CTSS	0.0144287	6.59645		BAX	0.0328098	3.69048		CAMP	0.0265795	3.84547		IL10	0.114103	3.51356
PSMB8	0.0145509	5.89129		GUSB	0.0327754	3.6358		GUSB	0.0267871	3.80875		RAF1	0.114824	2.8164
CCRL1	0.0145399	3.80092		BCL2L11	0.0326496	2.63035		CD82	0.0269224	3.7877		MAPK1	0.115567	3.11439
CEACAM8	0.0144314	2.62046		TRAF3	0.0333724	3.56955		IL19	0.0269608	3.02765		PSMB5	0.115665	3.03178
IFNA2	0.0145708	2.58323		TGFBR1	0.0338531	3.11179		GSDMB	0.0272	4.01066		CD1D	0.115985	2.49268
ABCF1	0.0146936	4.21266		IL13RA1	0.0341933	4.19708		CD8A	0.0271493	3.40733		ITGAM	0.11755	3.67024
TMEM173	0.0148104	5.32045		RUNX1	0.0343419	3.49316		SELPLG	0.0272327	2.4641		TLR7	0.117251	2.68475
RARRES3	0.0148431	5.28893		TYK2	0.0344028	3.40864		NOTCH2	0.0274021	4.2495		TYK2	0.116988	2.51085
HLA-DRB3	0.0149192	6.11309		MIF	0.0346557	4.25107		TLR3	0.0282029	3.27432		LIF	0.116639	2.28707
BAX	0.0151784	4.42009		PIGR	0.0350504	5.84278		CD247	0.0287575	3.2149		HLA-DPB1	0.120077	3.57389
HLA-B	0.0154989	7.02863		OAZ1	0.0350487	5.06657		DEFB4A	0.02899	3.38057		FCGRT	0.120644	3.1334
MRC1	0.0157546	2.63137		IL18	0.0349141	3.56266		PTPN22	0.0290062	3.24828		CD59	0.121714	3.57965
CTSC	0.0159179	5.3436		HLA-C	0.0352976	5.39066		IL23A	0.0291011	2.98157		CD99	0.122378	3.13946
MALT1	0.0159019	4.02038		NOTCH1	0.0353414	3.43638		IL13RA1	0.029506	4.35251		STAT4	0.12392	3.14321
HLA-A	0.0161654	6.92745		IFNA4	0.0355836	2.61638		IL6ST	0.0296024	4.333		TRAF2	0.124	2.20313
G6PD	0.0161227	4.14086		CD46	0.0359239	4.63856		G6PD	0.0295314	3.59379		ICAM3	0.124874	2.32725
ITGA4	0.0160411	3.5568		PSMC2	0.0363672	4.00633		IKBKB	0.029287	3.43788		C1QBP	0.127731	2.90373
CASP10	0.0161443	2.30114		JAK1	0.0364087	3.80387		CSF1	0.029364	3.3727		TOLLIP	0.128137	2.57467
RUNX1	0.0163537	4.13506		GSDMB	0.0358693	3.72934		CCL5	0.0297204	4.34888		CD7	0.12913	2.91417
HLA-C	0.0167672	6.45414		MBP	0.0361171	3.59591		CIITA	0.0302758	3.79573		IKZF2	0.13085	2.5184
CFH	0.0167557	5.16394		ALAS1	0.0361874	3.52316		NFATC1	0.0302604	2.89088		PIGR	0.132344	3.88117
IFNAR2	0.0167775	4.74891		CD7	0.0362115	3.03314		MBP	0.0307188	3.74722		TRAF6	0.134022	2.21971
CIITA	0.0170237	4.25634		HPRT1	0.0371291	3.62814		ENTPD1	0.0308911	2.5566		CCR2	0.135375	2.67111
TRAF3	0.0169863	4.19107		KLRC4	0.0376415	2.42371		TYK2	0.0311929	3.49297		ITGAL	0.139099	2.78699
FYN	0.0169099	4.11624		HLA-DMA	0.0377954	4.09755		MALT1	0.0318675	3.45397		CXCR6	0.139226	2.18927
BTLA	0.0170585	3.29359		CD74	0.0381683	5.67056		AHR	0.0324135	4.34501		HLA-DQA1	0.141303	3.58396
STAT3	0.0171842	5.58065		IL6ST	0.0381082	4.06609		IL16	0.0324674	4.01214		C14orf166	0.14126	2.70751
KLRF1	0.0174309	2.81757		CD3D	0.0383472	3.7343		CD22	0.032526	3.9066		UBE2L3	0.141125	2.28287
HLA-DRA	0.0176208	6.06145		IKBKB	0.038348	3.2141		IL28A	0.0322884	2.98434		CAMP	0.142502	2.93576
KLRC4	0.0175803	2.90312		C1R	0.0384882	3.1295		OAZ1	0.0327743	5.15203		CD247	0.14227	2.25932
CFI	0.017888	3.50764		RAF1	0.0390499	3.73832		JAK1	0.0330134	3.89885		CISH	0.14311	2.69568
NOTCH2	0.0179619	4.68213		ITGAL	0.0393429	3.32528		HLA-C	0.0339857	5.44108		NOTCH1	0.143673	2.55931
LIF	0.0182547	3.78047		TBX21	0.0397294	2.64355		RAF1	0.0341079	3.87473		LTB4R	0.144827	2.46888
JAK1	0.0184373	4.48603		CD36	0.0400144	3.88402		CFI	0.0344596	3.00356		IL21R	0.14506	2.09129
IKBKB	0.0184762	3.83172		HLA-DRB1	0.0402956	4.01677		TNFSF12	0.034882	2.99825		NOS2	0.14658	2.87161
B2M	0.0186758	8.17148		MAPK1	0.0408343	4.16917		CD74	0.0350985	5.79923		TUBB	0.148047	2.65258
NOTCH1	0.0187348	3.99904		ITGB1	0.0412571	4.02498		CD164	0.0353735	4.88366		FASLG	0.148364	2.0297
ICOSLG	0.0187807	3.08152		GAPDH	0.0418787	5.52104		MIF	0.0357915	4.23859		TBX21	0.150669	2.12335
CD82	0.0188553	4.10701		FYN	0.041818	3.30001		LGALS3	0.0360344	5.29248		S1PR1	0.15075	1.83362
TRAF2	0.0189037	3.56659		PSMB5	0.0423039	4.13388		HLA-DMA	0.0362101	4.1462		IL6R	0.151211	2.68959
ICAM4	0.0190039	3.4431		PTPN22	0.0422665	2.94053		GAPDH	0.036849	5.71607		CD36	0.151877	2.94169
IL32	0.019229	8.1001		PSMD7	0.0425634	4.10065		CD46	0.0370713	4.59193		RPL19	0.155968	3.64233
MBP	0.0194226	4.18092		MALT1	0.0432355	3.15724		ALAS1	0.0372828	3.48429		GPI	0.157682	2.53235
GUSB	0.019358	4.11406		CFI	0.0431897	2.86645		TGFBR2	0.0375056	3.76514		CD244	0.160792	2.37117
TGFBR1	0.0194187	3.55224		PSMB7	0.0441251	4.14357		POU2F2	0.0375168	3.21727		CXCL12	0.162606	2.33025
MAPKAPK2	0.01956	4.25063		CD164	0.0442758	4.60577		LILRA4	0.0390437	2.93026		IL6	0.164956	4.7334
ARHGDIB	0.0198195	5.04292		HLA-DPB1	0.0445205	4.70637		C1R	0.0396545	3.91436		CEACAM8	0.166049	2.34357
CD3D	0.019909	4.37547		ICAM5	0.0446962	1.91582		PSMC2	0.0400879	3.9008		TNFRSF8	0.166899	2.49588
HLA-DMB	0.020114	4.59717		CTNNB1	0.0456166	4.50475		SLC2A1	0.0402055	3.18985		ORMDL3	0.16814	2.61856
CXCL13	0.0203059	3.68416		ATG5	0.0456896	3.42917		CD7	0.0406957	3.57017		CD3E	0.171249	2.41224
CRADD	0.0204015	3.59435		CD276	0.0456474	3.24461		ATG5	0.0407852	3.52169		ICAM2	0.172486	2.62263
IL6ST	0.0205189	4.73512		SLC2A1	0.0455453	3.0694		STAT6	0.0411058	4.43929		DPP4	0.17211	-1.1751
NFATC1	0.0208107	3.14135		TLR3	0.0460277	2.92109		MAF	0.0412386	2.21689		ITLN1	0.174985	-1.39382
ALAS1	0.0209482	4.02156		CCR7	0.0463699	2.82721		ETS1	0.0417545	3.8575		EGR1	0.175648	2.99533
CD276	0.0211507	3.92411		KLRF1	0.0464323	2.22442		TRAF2	0.0415745	2.96585		CCR7	0.179152	2.83578
CD247	0.0212157	3.3988		CISH	0.0465675	2.70582		TGFBR1	0.0417982	2.95196		CRADD	0.179902	1.9844
AHR	0.021296	4.81253		IKZF2	0.0469264	3.48973		ATG12	0.0414742	2.4352		PTPN22	0.180607	2.11431
IL12RB1	0.0213439	3.05131		FCGRT	0.0472553	3.98791		CD36	0.0421633	3.8514		CCL7	0.182365	2.79038
KLRC2	0.0217112	3.59011		C1QBP	0.0474538	3.97929		PSMD7	0.0433966	4.07346		ARG2	0.18203	2.25698
HPRT1	0.0221102	4.12267		BCAP31	0.0472773	3.84892		HLA-DPB1	0.0438748	4.73346		CCL26	0.182277	-1.37723
SLC2A1	0.0221193	3.66385		C1S	0.0475881	2.78856		MAPK1	0.044042	4.07964		CD9	0.185096	2.84301
IL2RB	0.022048	3.47313		CEACAM8	0.0476482	1.96042		ITGB1	0.0445601	3.93491		IL2RB	0.186743	2.08186
HLA-DPA1	0.0224214	5.22505		KLRAP1	0.0479486	1.19416		CTNNB1	0.045494	4.49857		ILF3	0.190508	2.45833
HLA-DMA	0.0227979	4.64655		TNFSF11	0.0485439	0.569794		FCGRT	0.0461259	4.01078		KLRC1	0.191148	2.43639
EDNRB	0.0227457	2.24978		STAT6	0.0488789	4.23806		TNFRSF4	0.0461441	3.0411		TRAF4	0.191497	2.10803
POLR2A	0.0229965	4.58626		TBP	0.0492099	3.03222		PSMB7	0.0463964	4.0837		CD3EAP	0.191239	-1.37528
TYK2	0.0231942	3.75218		MRC1	0.0502838	1.92532		CD276	0.0467687	3.21454		LCK	0.193772	2.13579
ARG2	0.023532	3.21434		CD59	0.0507252	4.75879		POLR2A	0.0479491	3.78862		ITGA6	0.193393	1.95935
PDCD1	0.0239097	2.27426		TGFBR2	0.0511959	3.46543		TRAF6	0.047996	3.02072		IL17B	0.198192	-0.646457
MR1	0.0243094	2.99487		CD81	0.0514068	4.5073		C1QBP	0.0494784	3.93559		CD24	0.200599	2.79259
CD74	0.025205	6.30206		TOLLIP	0.0532142	3.295		IL18	0.0498988	3.26234		IRF3	0.200379	-1.28461
STAT6	0.0252	5.03773		MR1	0.0532183	2.48434		GZMK	0.0502877	3.01017		TP53	0.20383	2.08916
IL13RA1	0.0253418	4.5203		C14orf166	0.0534655	3.67446		TOLLIP	0.0507755	3.33802		FCER1A	0.204361	-1.43735
LGALS3	0.0259654	5.73667		IL16	0.05361	3.4794		PSMB5	0.0513884	3.90233		CXCL13	0.206458	2.77844
PSMC2	0.0274601	4.30258		GPI	0.0552422	3.51253		UBE2L3	0.0514092	3.03531		IL17A	0.208353	1.07828
CD22	0.0274517	3.8573		KLRF2	0.0553404	0.395205		CD81	0.0519291	4.48903		ETS1	0.215188	2.18855
NOS2	0.0277664	4.7765		CASP2	0.0558194	2.94985		CXCL13	0.0532092	4.08365		TNFRSF4	0.215981	2.18251
UBE2L3	0.0282252	3.5674		SELPLG	0.056056	1.98122		C14orf166	0.0540393	3.66034		AICDA	0.216539	-0.399825
PSMD7	0.0283275	4.55522		CRADD	0.0562083	2.78759		C1S	0.0541825	3.53938		TLR5	0.218202	2.35785
OAZ1	0.0285999	5.33523		ICOSLG	0.0565353	2.35504		TCF7	0.0542798	3.51386		C1R	0.222015	2.23149
MIF	0.0286308	4.46153		TNFSF4	0.0570273	2.17996		KLRD1	0.0539668	3.51153		PYCARD	0.221462	2.04551
CD3E	0.0286369	3.74911		CCL13	0.0568912	1.77583		KLRC4	0.0548901	2.28689		TLR3	0.223902	2.18198
CD46	0.0289954	4.89523		ABL1	0.0571982	3.10317		PIGR	0.055351	5.13697		LILRA1	0.225194	2.65639
TGFBR2	0.0287935	4.03388		CD99	0.0588802	3.98865		LCK	0.0555142	3.248		SMAD3	0.227131	2.02529
PTPN22	0.0289026	3.25154		TUBB	0.0589024	3.53255		KLRC2	0.0552882	2.88392		TCF4	0.227151	1.9308
CD27	0.0289617	3.23067		XCL1	0.0594922	1.94981		IL2RB	0.0556178	2.83045		EEF1G	0.229819	2.97528
SLAMF6	0.0291203	2.69817		LIF	0.0610662	2.78041		BCAP31	0.0567039	3.64139		PTK2	0.23307	2.09871
CD36	0.0293719	4.19767		MAPK11	0.0622642	2.01344		IKZF2	0.0565943	3.28281		TNFSF15	0.235099	2.18496
BCL2	0.0297482	3.53543		TRAF2	0.0624499	2.64939		IL12A	0.0572866	1.70987		EBI3	0.235296	2.02287
HLA-DRB1	0.0301025	4.33629		POLR2A	0.0631795	3.50699		TUBB	0.0579962	3.59576		CXCR3	0.235709	1.96039
CTNNB1	0.030524	5.00629		ITGA4	0.0638733	2.54008		CD59	0.0586795	4.5538		CCL13	0.235095	1.57934
ITGB1	0.0304865	4.35202		APP	0.0649771	3.99528		MAP4K2	0.0599552	2.67657		CCL22	0.237173	-1.22675
IKZF2	0.0303675	3.89732		TRAF6	0.0648591	2.78306		CASP2	0.0605134	2.88049		TNFSF8	0.239275	1.58945
POU2F2	0.0305276	3.31333		POU2F2	0.0658158	2.6917		BLNK	0.0612138	2.72244		ICOS	0.244024	1.98224
CCL13	0.0302951	2.1928		UBE2L3	0.0660865	2.84268		CD27	0.0622402	2.77618		CASP2	0.245153	1.72825
TRAF6	0.0306271	3.41488		TRAF4	0.0666761	3.06461		IFNA1	0.0630943	2.76296		ZAP70	0.246204	1.88218
CX3CL1	0.030746	4.33346		TP53	0.0668684	3.09261		GPI	0.0638822	3.36232		KLRC4	0.247337	1.52955
ATG5	0.0307863	3.79862		IFNA2	0.067638	1.7816		TBP	0.0649348	2.79055		CIITA	0.2499	1.89965
BCAP31	0.0312403	4.28987		GZMK	0.0693925	2.46181		ORMDL3	0.0671315	3.60974		BCL2	0.251475	1.84607
RAF1	0.0313796	3.95423		CD9	0.0698543	4.08505		HLA-DOB	0.0683287	2.78723		GZMK	0.252599	2.15301
PSMB7	0.0331092	4.47042		CLU	0.0697527	1.61981		APP	0.0686913	3.91051		CCR6	0.255485	-1.56781
CD28	0.0332724	2.51432		CD22	0.0712319	2.98554		TP53	0.0686149	3.10308		IL13	0.257643	1.44921
TOLLIP	0.0333912	3.73408		ILF3	0.072311	3.52815		ZAP70	0.0696123	3.04428		ZEB1	0.26206	2.00592
SH2D1A	0.0336937	2.49267		LCK	0.0724233	2.87836		CRADD	0.0698002	2.58946		TGFBR1	0.26426	1.91107
GAPDH	0.0340815	5.8328		KLRC2	0.072273	2.6105		CD99	0.0699885	3.79257		CD96	0.266693	1.71466
CD164	0.0340868	4.937		BTLA	0.0734635	2.28881		CD96	0.0703735	2.79561		GP1BB	0.26695	1.47381
CXCR6	0.0341846	3.21539		NOD1	0.0739669	2.19951		TNFRSF11A	0.0717312	2.28757		SDHA	0.272892	1.60396
TBP	0.0343262	3.33768		ETS1	0.0747118	3.18438		CD24	0.0721425	4.16998		IRGM	0.275054	1.28109
IL16	0.0346782	3.92334		CD8A	0.0755785	2.54122		SMAD3	0.0730866	3.19335		MAPK11	0.276749	1.55617
CXCR3	0.0346696	3.13575		ICOS	0.075457	2.17127		C6	0.0735158	1.48443		ICOSLG	0.278218	1.71669
HLA-DPB1	0.035213	5.01406		CD28	0.0769588	1.997		ILF3	0.0744115	3.49968		CARD9	0.277596	1.30918
CD99	0.0357025	4.58445		CIITA	0.0776251	2.89179		NFATC3	0.0744386	2.85671		CCL23	0.282214	2.32584
ZAP70	0.0356803	3.52801		SDHA	0.0776723	2.65839		CD70	0.0752111	1.74301		ABL1	0.281769	1.63998
ENTPD1	0.0361258	2.50406		EDNRB	0.0774677	1.61106		TIGIT	0.0776939	2.39424		NT5E	0.282442	1.52742
TNFSF4	0.0362465	2.4794		SMAD3	0.0779905	3.11766		BCL2	0.0780527	2.74656		IFNG	0.28321	2.30261
MAPK1	0.0367442	4.28507		NOS2	0.0784675	3.59672		TCF4	0.0792019	2.88304		CD28	0.290188	1.50967
CASP2	0.0371262	3.29897		ORMDL3	0.0786163	3.44532		CCRL1	0.0790984	2.46582		SKI	0.294646	1.74272
MAPK11	0.0380176	2.34924		CD24	0.0791881	4.03972		CD9	0.0811253	3.9234		C1S	0.294915	1.67121
FCGRT	0.038173	4.22516		PTK2	0.0795821	3.30158		CD3E	0.0809135	3.0789		TBP	0.293928	1.56284
LCK	0.0382053	3.46221		CCL24	0.0795989	1.81663		CXCR3	0.0810339	2.51343		TNFSF4	0.292696	1.37051
ETS1	0.0385407	3.86359		IL2RB	0.0820347	2.44471		TNFSF4	0.0816726	2.10113		IFNA2	0.293283	1.32874
HLA-DOB	0.0386981	3.08442		TCF7	0.082356	3.06719		GFI1	0.0825214	2.4327		BTLA	0.298663	1.63753
CD59	0.0390573	5.10712		RPL19	0.0829865	4.58455		RPL19	0.0846495	4.57096		MR1	0.300001	1.70072
CD81	0.0390218	4.86725		ATG12	0.0833221	1.93223		KIT	0.0852701	2.4817		KLRF1	0.301654	1.54922
KLRAP1	0.0397772	1.25739		IKBKAP	0.084245	2.67032		SKI	0.0855242	2.93916		XCL1	0.301685	1.48001
GPI	0.0401845	3.83507		CD3E	0.0845006	2.77626		KLRB1	0.0857083	2.73611		MASP2	0.301442	0.980599
TCF7	0.0402512	3.76909		CCL19	0.0849251	1.61898		KLRF1	0.0870489	1.98908		ATG16L1	0.303312	1.52299
TUBB	0.0408169	3.91979		NFATC3	0.0870355	2.71362		ITGA6	0.0872907	2.61607		IL23A	0.304407	2.07641
PSMB5	0.0409538	4.17098		IL22RA2	0.0871384	0.598555		TRAF4	0.0875609	2.78951		CD70	0.312912	0.970817
C1QBP	0.041245	4.13205		MAP4K2	0.0892778	2.35658		IFNG	0.0881728	3.1743		NFATC3	0.319327	1.54757
ABL1	0.0415576	3.38685		CD247	0.0899368	2.31095		IKZF3	0.0908139	2.82965		KIR3DL2	0.319412	1.04036
IKZF3	0.0417061	3.29069		IFNB1	0.0913034	1.58654		CCL7	0.0923879	2.79716		CCL19	0.32256	1.29825
IKBKAP	0.0416206	3.27118		SKI	0.0965402	2.79784		MS4A1	0.0938169	3.26908		DEFB4A	0.323795	1.64619
CD96	0.0411781	3.2023		TNFRSF11A	0.0968359	1.95132		CX3CL1	0.0963833	3.20746		IL19	0.326049	1.47512
SDHA	0.0417906	3.17135		CCRL1	0.0999329	2.34466		PTK2	0.0961056	3.08319		CLU	0.328781	1.22355
DUSP4	0.0414033	3.14668		EEF1G	0.103544	4.17506		EBI3	0.096341	1.74537		C8A	0.330371	1.37979
MAP4K2	0.0415263	2.95703		DUSP4	0.106877	2.36627		ABL1	0.0971663	2.65516		IL2	0.339358	1.10891
ICAM5	0.0415677	1.93645		DEFB103A	0.109567	1.79522		ADA	0.0990218	3.07346		SIGIRR	0.340689	1.51063
PDCD2	0.0419671	2.87135		C8A	0.111178	1.5485		IKBKAP	0.100547	2.48462		IL7R	0.343785	2.2023
ORMDL3	0.0429788	4.11751		GP1BB	0.111716	1.35167		CD2	0.100748	2.30708		BID	0.342586	1.50334
BLNK	0.0446115	2.89059		CX3CL1	0.113548	2.96312		CD79A	0.101	3.22448		MS4A1	0.343826	-1.75405
CD24	0.0448179	4.77566		ATG16L1	0.113364	2.39456		EEF1G	0.105093	4.17035		SELE	0.351982	1.00481
GP1BB	0.0450722	1.78326		ZAP70	0.114189	2.47282		XCL1	0.106978	2.07993		IL9	0.350617	-0.0371734
C14orf166	0.0452282	3.85009		CXCR3	0.11821	2.15111		IFNA2	0.107598	2.22997		IL22RA2	0.350617	-0.143494
PIGR	0.0467368	5.41002		PDGFB	0.118807	1.25851		MASP1	0.109386	1.4891		C7	0.350617	-0.327414
TRAF4	0.0466795	3.39196		ITGAE	0.120487	2.16595		NOS2	0.11342	3.32545		B3GAT1	0.350617	-0.469602
TNFRSF13B	0.0469657	2.48437		CD79A	0.12084	2.46723		IFNA4	0.113251	2.58147		CCR10	0.350617	-0.558414
CD79B	0.0474349	2.00831		IL12A	0.122489	1.40455		ICAM4	0.1161	2.13414		C8G	0.350617	-0.568164
CD79A	0.0476222	3.31442		CXCR6	0.123566	2.19964		SDHA	0.118292	2.28673		CCL15	0.351225	-1.17576
SMAD3	0.0487958	3.57871		IL13	0.123347	1.40603		CCR7	0.119487	3.039		ITGA4	0.357663	1.70206
TNFSF12	0.0516024	2.78411		FCAR	0.125338	1.165		MAP4K1	0.120588	2.48601		IL26	0.364168	0.832616
ITGA6	0.0518869	3.10644		NFATC1	0.125842	1.91434		ATG10	0.120453	2.02509		CFI	0.368019	1.28372
ILF3	0.0521608	3.88822		ITGA6	0.128691	2.32765		KLRC3	0.122592	2.56404		NFATC1	0.36989	1.29758
TP53	0.052647	3.31774		ATG10	0.129119	1.99923		ATG16L1	0.122746	2.31785		CTLA4	0.373901	0.803977
APP	0.0535306	4.22895		CD27	0.129473	2.06933		ITGAE	0.126276	2.18603		DUSP4	0.375659	1.29897
SKI	0.0540089	3.36115		TCF4	0.132193	2.41113		CASP10	0.134578	1.8695		TNFRSF13C	0.376665	-1.37919
ATG16L1	0.0551428	2.99818		MS4A1	0.133006	2.53665		CD79B	0.135549	2.07273		EDNRB	0.380192	1.25641
TCF4	0.0561848	3.21433		TNFSF12	0.133357	2.0156		KLRC1	0.136003	2.75491		PDCD2	0.382919	1.30124
PAX5	0.0569883	2.63706		DEFB1	0.133634	1.69426		KIR2DL1	0.137049	1.83916		CD27	0.384796	1.5514
ATM	0.0568847	1.79477		CTLA4	0.133487	0.368669		CUL9	0.138189	2.20763		TNFRSF9	0.388007	1.09193
NFATC3	0.0578811	3.07562		CD96	0.135024	2.20295		DEFB1	0.146445	2.13676		IL12RB1	0.389795	1.43566
ATG10	0.0578011	2.58102		CUL9	0.137821	2.24382		NT5E	0.154949	2.09983		KIR3DL3	0.390474	-0.573251
C8A	0.0581622	1.94973		BCL2	0.139147	2.19431		CEACAM8	0.15722	2.59146		HLA-DQB1	0.398587	2.1201
CD2	0.0594732	2.54438		KIT	0.14303	2.12795		CXCR6	0.158603	2.22974		CSF2	0.405112	-0.496905
CR2	0.0595986	2.01504		CCL11	0.146794	1.22909		NFATC2	0.16294	2.17378		CX3CR1	0.409007	1.65942
CCL11	0.0607204	1.7041		IKZF3	0.147155	2.16076		LTF	0.163711	3.00004		KLRG1	0.412924	-0.631182
IL12A	0.0616352	1.72921		IL12RB1	0.149274	1.73112		IFNB1	0.163935	1.97176		CD34	0.416503	-0.408094
PTK2	0.0625916	3.55294		SIGIRR	0.152474	2.38727		HRAS	0.164735	1.79042		ZBTB16	0.427225	1.05584
IL22RA2	0.0653811	0.779001		SMAD5	0.152684	2.20488		FADD	0.165095	1.41979		BCL2L11	0.436096	1.2359
RPL19	0.0658576	4.93749		HLA-DOB	0.152539	1.98218		PDCD1	0.165833	1.66186		DEFB103A	0.43552	1.1206
GATA3	0.0658278	1.48875		HLA-DQA1	0.153403	3.16416		IL7	0.167341	1.73029		IL12B	0.435807	0.838884
FCAR	0.0656422	1.45684		CD79B	0.159369	1.34489		POLR1B	0.168549	1.81634		ICAM5	0.437686	1.10395
SIGIRR	0.069996	3.12891		PDCD1	0.16003	1.27792		GP1BB	0.169007	1.62596		KLRB1	0.439862	1.19314
CCL22	0.0699289	1.74455		BLNK	0.171751	1.85656		SIGIRR	0.170732	2.23694		ATM	0.442214	0.882795
NFATC2	0.0727943	2.88803		KLRB1	0.172155	2.11957		ITGA2B	0.170735	-1.27701		CD1A	0.441318	-0.638553
ATG12	0.0745533	2.06261		GFI1	0.173167	1.86158		SMAD5	0.17215	2.08358		IL11RA	0.443467	-0.803309
THY1	0.0771874	2.04711		NT5E	0.17621	1.99308		CCL23	0.173342	2.01617		SMAD5	0.448993	1.13122
IRF3	0.0774713	2.00459		KIR2DL1	0.17597	1.04561		CD19	0.182383	2.36601		IL33	0.451821	1.40069
CD9	0.0792542	3.95831		MASP2	0.178504	0.847851		MASP2	0.182656	1.58891		KIR2DS1	0.453176	-0.724754
CUL9	0.0792375	2.69824		PPBP	0.179514	0.235757		CD160	0.181927	1.56999		IKZF1	0.457404	1.4457
HRAS	0.0829887	2.345		CR2	0.181404	1.33007		CCL26	0.182277	-1.37723		CCL11	0.470509	0.911739
TNFRSF11A	0.0831921	2.05128		HRAS	0.182933	1.76874		EDNRB	0.18579	1.93127		KIR2DL1	0.475316	1.02612
C5	0.0844299	1.99707		PDCD2	0.183273	1.75882		PPIA	0.19108	1.94149		KLRC2	0.476961	1.44789
IL23R	0.0842952	1.54613		CD19	0.183697	2.0949		CCL11	0.190878	1.37972		KIR3DS1	0.480742	0.782388
TNFRSF13C	0.086767	2.7286		CCL22	0.18793	1.1716		CD1A	0.191134	1.29646		CSF1R	0.486745	1.30922
MS4A1	0.0886566	2.97878		IL26	0.191946	1.07436		VCAM1	0.193588	2.3765		KLRG2	0.486759	0.583584
CD19	0.0887008	2.77908		FASLG	0.194227	1.48839		PPBP	0.193393	1.22331		C5	0.501582	0.807009
LTA	0.0888362	1.97378		CCL26	0.201272	-1.31381		TNFRSF13C	0.199596	2.29477		CD19	0.507504	-1.12997
NT5E	0.0893452	2.58338		MAP4K1	0.203257	1.9039		ATM	0.201721	1.40471		KLRC3	0.525158	1.216
TLR9	0.0898188	1.5581		HLA-DQB1	0.205916	2.5135		PPARG	0.209664	-1.17704		PDGFRB	0.524825	-0.474512
ITGAE	0.0942545	2.34651		IL33	0.214062	2.37258		DUSP4	0.211087	1.79062		TNFRSF13B	0.523198	-0.778661
EEF1G	0.0950631	4.30183		NFATC2	0.21721	1.87911		IL26	0.212263	1.37574		IL7	0.522481	-0.844617
TRAF5	0.0949928	2.40319		THY1	0.224476	1.26788		CCL13	0.216464	1.58071		PPARG	0.527608	0.803115
CLU	0.0947764	1.52366		IL20	0.227376	1.15115		PDCD2	0.218733	1.67645		TNFSF12	0.534556	1.13297
KIT	0.0968486	2.41629		TLR9	0.230105	1.0213		FCAR	0.219895	1.06553		BLNK	0.534233	0.993714
GFI1	0.0969248	2.36379		PPIA	0.23277	1.7696		CCR6	0.22036	1.72774		ABCB1	0.535152	0.866755
SMAD5	0.101099	2.56955		CD2	0.238544	1.46916		IL29	0.22311	1.51219		KIR2DL3	0.537565	0.992607
FADD	0.102257	1.78885		TNFRSF13C	0.243541	1.77634		CD55	0.23534	1.51894		IL16	0.540301	1.33504
MAP4K1	0.103801	2.53032		TNFRSF17	0.247056	1.18472		KIR2DL3	0.240073	1.85433		NFATC2	0.539477	0.966617
TNFSF11	0.115183	0.460622		ATM	0.249929	0.993175		SLAMF6	0.244019	1.73847		XCR1	0.542028	-0.662088
POLR1B	0.116863	2.1328		ENTPD1	0.252812	1.27051		LTA	0.25171	1.789		CUL9	0.547614	0.926439
CTLA4	0.11808	0.3649		SELE	0.253098	0.939039		C5	0.256605	1.59		LEF1	0.548126	-0.966902
IL12B	0.119496	1.4847		MBL2	0.259391	0.633286		LIF	0.259265	1.67423		LTB4R2	0.556309	-0.88517
CD8B	0.120382	1.64508		LTA	0.263598	1.2205		LEF1	0.28557	1.81084		CD2	0.558265	0.994999
CD5	0.120624	2.04303		SH2D1A	0.263175	1.21497		ITLN1	0.299759	-1.07766		MASP1	0.559897	-0.377311
IL13	0.121072	1.50353		C5	0.26263	1.21085		RORC	0.305581	1.53768		CD5	0.558859	-0.965418
CCL24	0.122048	1.63706		LTF	0.267072	1.87341		PDGFB	0.314986	1.14945		FOXP3	0.569765	0.582476
MASP2	0.124006	1.0964		KIR2DL3	0.26686	1.0579		KLRG2	0.320271	0.769486		AIRE	0.572776	0.599176
IL21	0.127433	1.45937		POLR1B	0.277285	1.43605		IL33	0.326246	1.83623		IKBKAP	0.580692	0.916771
TNFRSF17	0.140204	1.60088		RORC	0.28246	1.6277		CD6	0.339441	1.57785		ATG10	0.582706	0.731621
FN1	0.148901	2.66434		TRAF5	0.286598	1.45444		TRAF5	0.343305	1.67436		CD22	0.587626	0.901567
CTSG	0.152476	1.18249		CD55	0.29523	1.26919		IL13	0.348324	1.12458		C6	0.587394	0.481231
IL20	0.154584	1.41642		ICAM4	0.300815	1.33047		IL9	0.350617	-0.0371734		LTF	0.590909	0.956735
TIGIT	0.155268	1.91984		CCR6	0.301024	1.29083		C7	0.350617	-0.327414		CCBP2	0.591409	0.785844
IL17F	0.155335	1.31467		CD70	0.307983	0.713793		C8G	0.350617	-0.568164		IL20	0.593361	-0.608912
XCR1	0.155939	1.12955		XCR1	0.31244	0.744302		IL1RL2	0.349687	-0.674247		POU2F2	0.599304	0.886766
IL3	0.158573	1.21674		IL17F	0.333256	0.802433		CDH5	0.350617	-0.749728		CR2	0.599933	-0.525245
PPBP	0.164521	0.258322		SLAMF6	0.339304	1.05897		KIR3DS1	0.362829	0.934324		FN1	0.601633	1.14761
PPIA	0.165394	2.05728		FADD	0.340822	0.976144		DPP4	0.367182	-0.808968		SH2D1A	0.611895	0.862623
CD55	0.165417	1.70961		IRF3	0.350999	0.995814		TNFSF11	0.373901	0.302297		DEFB103B	0.615498	-0.297622
KLRF2	0.165875	0.12019		IL9	0.350617	-0.0371734		IL1RL1	0.376817	-1.04741		PDCD1	0.618422	0.641739
IL2	0.17175	1.25702		C7	0.350617	-0.327414		MBL2	0.392614	0.791798		CD6	0.617768	-0.819682
TIRAP	0.174518	1.56217		MASP1	0.35475	0.628592		CD5	0.408887	1.27275		ITGA2B	0.620729	-0.560894
LILRB5	0.175153	1.12408		IL21	0.356209	0.817241		IL5	0.40871	-0.636426		ATG12	0.629189	0.679569
CSF2	0.176723	1.00184		GATA3	0.36006	0.665559		IL22RA2	0.433164	0.998993		IL5	0.633613	-0.411853
LEF1	0.18024	1.96723		CASP10	0.374106	0.741724		CR2	0.438772	1.70192		TCF7	0.636011	0.911115
IL7	0.181584	1.59902		PAX5	0.379546	1.13209		IL4	0.44763	0.877083		CD79B	0.648952	-0.479435
CCR6	0.182189	1.68936		TIRAP	0.381646	0.970602		PAX5	0.458913	1.35669		FCAR	0.663267	0.4526
LTF	0.18558	2.27261		LEF1	0.382636	1.24576		TNFRSF17	0.461012	1.14499		LILRB5	0.666908	0.482736
HFE	0.185565	1.61679		TNFRSF13B	0.409021	0.923062		IL12B	0.463981	0.782629		IL3	0.67375	0.401941
FOXP3	0.185419	1.08093		CD5	0.411792	1.02421		TNFRSF13B	0.465929	1.23246		MBL2	0.677863	0.415475
MASP1	0.194104	1.00866		IL12B	0.426826	0.662919		IL21	0.469003	0.724129		C4BPA	0.678686	-0.224915
IL4	0.196747	0.984356		CD160	0.430454	0.917097		DEFB103A	0.472243	0.906481		GFI1	0.686762	0.655847
RORC	0.203794	1.94126		KIR3DS1	0.437235	0.565954		IL20	0.488417	0.762774		THY1	0.692938	-0.418558
IL26	0.204119	1.07024		IRGM	0.439952	0.638572		FCER1A	0.499676	-0.83308		ITLN2	0.70135	-0.309854
KLRG2	0.204758	0.885161		KLRK1	0.442599	0.120466		FN1	0.507824	1.30532		MAP4K1	0.702671	0.632365
CCL16	0.211556	1.16892		CCL15	0.44539	0.83557		KLRK1	0.508441	0.109473		PLA2G2A	0.70478	-0.340961
KLRB1	0.217223	1.89227		IL17B	0.449146	-0.377377		FASLG	0.51852	1.00853		TNFRSF11A	0.708767	-0.400869
PLA2G2E	0.229756	0.856954		VTN	0.452219	0.591611		CD3EAP	0.525431	0.754163		IL1RL1	0.708806	-0.502684
DEFB103A	0.230868	1.3813		HFE	0.456486	0.886336		SELE	0.525233	0.748073		PAX5	0.708893	-0.513139
IL33	0.242516	2.20791		KLRG1	0.4643	-0.526555		TLR9	0.525797	0.722615		SELPLG	0.711982	0.570375
IL22	0.244723	1.18864		CD6	0.468859	0.986783		AICDA	0.527641	0.940265		TNFRSF17	0.726337	0.443873
CD6	0.246353	1.65293		IL5	0.474477	-0.53794		LTB4R2	0.532515	1.00841		VCAM1	0.729653	-0.444213
CCR8	0.255736	0.913014		IL23R	0.482792	0.571003		CCL24	0.535256	0.720993		TRAF5	0.731907	-0.630733
CCR10	0.271263	0.838305		RAG1	0.48928	0.64204		DEFB103B	0.542487	0.646965		TLR9	0.742337	0.388306
PPARG	0.273646	1.13565		TIGIT	0.49655	0.866592		TIRAP	0.548691	0.666354		CTSG	0.741209	0.309412
KLRK1	0.276491	0.178989		PDGFRB	0.506093	-0.488784		IL17B	0.563108	-0.330301		HRAS	0.745317	0.495004
IRGM	0.2856	0.952366		IL2	0.507708	0.560851		FOXP3	0.576086	0.662568		CD55	0.744668	-0.530919
ZBTB16	0.288986	1.15626		FN1	0.519631	1.10704		XCR1	0.592116	0.4785		IL23R	0.748233	0.341876
KIR3DL2	0.298461	0.79472		VCAM1	0.523471	0.670449		RAG2	0.604715	0.583869		KIT	0.751643	0.528935
PLA2G2A	0.304693	0.974838		EOMES	0.537386	-0.418566		IRGM	0.612581	0.55901		CD160	0.750529	-0.407458
LTB4R2	0.309448	1.38986		C6	0.545745	0.4832		IL23R	0.61381	0.550591		CASP10	0.758383	0.355353
VCAM1	0.310959	1.15305		IL7	0.548351	0.697666		MRC1	0.624626	0.600812		IKZF3	0.768831	0.491827
C8B	0.312587	0.754166		C9	0.568374	0.446642		IL3	0.626818	0.489749		IL12A	0.781988	0.307084
CD160	0.328268	1.18371		CCL16	0.569885	0.486685		NCAM1	0.658429	-0.298916		MAP4K2	0.785196	0.467842
KIR3DS1	0.349376	0.742251		LILRB5	0.572567	0.405562		CD8B	0.681161	0.571446		RORC	0.796151	0.436481
ABCB1	0.361542	1.13163		PLA2G2A	0.577024	0.485311		IRF3	0.691314	0.477862		TIRAP	0.798655	0.338311
SELE	0.360946	0.775276		FOXP3	0.5779	0.396857		KLRG1	0.70101	-0.346286		CCR8	0.804067	-0.195132
RAG1	0.364913	0.881224		IL22	0.594828	0.476121		IFNL3	0.706654	0.315983		ICAM4	0.809944	0.44083
MAF	0.366886	0.95409		KIR3DL2	0.59742	0.363726		KIR2DS1	0.722907	0.47511		CD40LG	0.809684	-0.336058
C7	0.381749	-0.306041		CD3EAP	0.602625	0.538742		IL17F	0.72351	0.386987		MAF	0.817584	-0.260713
VTN	0.388373	0.717222		ITLN1	0.614195	-0.516405		AIRE	0.728537	0.408529		KLRAP1	0.82532	0.181286
MBL2	0.389134	0.502791		NCAM1	0.624034	-0.308895		KIR3DL2	0.729564	0.381979		KLRK1	0.83081	-0.0360905
FCER1A	0.392026	-0.971747		KLRG2	0.62992	0.323133		ITLN2	0.728888	0.335508		NCAM1	0.831739	-0.137418
C9	0.44724	0.65207		LTB4R2	0.632189	0.649199		ABCB1	0.731378	0.470775		CDH5	0.833349	0.206999
CCL26	0.44851	-0.777191		AIRE	0.66691	0.341057		PLA2G2A	0.747067	-0.293064		MRC1	0.839566	0.285689
IL1RL1	0.46893	0.828605		C8B	0.67178	-0.273689		ICAM5	0.753835	0.446453		POLR1B	0.849064	-0.274063
C8G	0.4794	0.493301		CD8B	0.68693	0.380433		CD40LG	0.755625	-0.488735		CCL24	0.855307	0.19998
IL9	0.496303	0.0947677		C8G	0.696311	-0.238704		CCL22	0.76167	0.317282		IL17F	0.863172	-0.161646
RAG2	0.499259	0.590335		TAL1	0.704355	-0.366153		C9	0.79205	0.290663		GATA3	0.861783	-0.164497
B3GAT1	0.505107	0.402304		MAF	0.707627	0.365971		CCR8	0.844891	-0.158105		HFE	0.865066	-0.233445
CD209	0.51483	0.699263		PPARG	0.725142	0.33705		GATA3	0.852369	0.157749		EOMES	0.876952	0.157826
IL1RL2	0.539814	0.464928		DEFB103B	0.72982	0.215597		EOMES	0.865379	0.142814		IL4	0.879316	-0.114739
KIR2DS1	0.541707	0.613792		CD209	0.737553	0.340397		VTN	0.869819	-0.138307		CD8B	0.881846	0.174122
ITLN2	0.552576	0.498953		ABCB1	0.774497	0.339759		PDGFRB	0.869819	-0.138307		SLAMF6	0.897941	0.183268
HLA-DQA1	0.566001	1.30282		B3GAT1	0.773152	-0.14923		RAG1	0.871555	0.189067		RAG1	0.908969	-0.127561
CD40LG	0.569612	0.675116		PLA2G2E	0.77447	-0.183249		CSF2	0.874952	-0.114876		ENTPD1	0.916708	-0.148842
IL11RA	0.570036	0.562732		CCR8	0.78489	0.190543		TAL1	0.874349	-0.165628		IL1RL2	0.920599	-0.106971
CCL15	0.581735	0.608882		CSF2	0.809647	0.153287		KIR3DL3	0.894886	0.123432		IL21	0.923163	0.0928096
CDH5	0.60559	0.459568		CCR10	0.813849	0.151481		KIR3DL1	0.895571	-0.136588		RAG2	0.937769	0.0861401
KIR3DL3	0.613926	0.386258		KIR2DS1	0.815367	0.214805		IL11RA	0.908682	-0.130723		CD209	0.940803	0.100269
CD3EAP	0.623588	0.536783		IL3	0.827619	0.163069		IL22	0.927468	0.106779		LTA	0.942184	-0.101366
CD1A	0.632671	0.417786		FCER1A	0.833884	-0.238452		LILRB5	0.928927	0.0726576		HLA-DOB	0.948175	0.0995581
HLA-DQB1	0.651444	0.917888		IL4	0.83709	0.138713		HFE	0.925792	-0.145362		CCL16	0.948538	0.0704561
AIRE	0.658131	0.364996		CD1A	0.848004	0.155903		CCL16	0.93134	0.0915601		VTN	0.949107	-0.0604344
PDGFRB	0.719661	0.291293		RAG2	0.865467	0.134298		THY1	0.94769	-0.102169		ITGAE	0.953675	0.103727
IL5	0.764946	0.245969		KIR3DL3	0.875886	0.106898		IL2	0.949942	0.0645966		PPIA	0.953755	-0.092667
KIR3DL1	0.770477	0.213776		CD34	0.876292	0.0822085		ZBTB16	0.955576	0.0795399		IL22	0.955565	0.0665595
DPP4	0.775847	0.269478		IL11RA	0.892991	0.125374		KLRAP1	0.955552	0.0417813		CD79A	0.96872	-0.0642908
IL17B	0.817502	0.127458		CDH5	0.908332	0.0942105		CCL15	0.963681	-0.055022		KIR3DL1	0.97853	-0.0249465
C6	0.844557	-0.163711		KIR3DL1	0.927867	0.0625544		CD209	0.970515	0.041861		FADD	0.987013	0.0182722
DEFB103B	0.846891	0.116893		IL1RL2	0.940641	0.0541043		CD34	0.97232	-0.0230312		TAL1	0.989278	0.0167312
ITLN1	0.891823	-0.140723		CD40LG	0.954034	-0.0661463		CTSG	0.978881	0.0329773		C8B	0.989943	-0.00884193
CD34	0.96173	0.027434		CTSG	0.956699	-0.0392434		CCR10	0.977511	-0.022351		C9	0.983981	-0.019877
TAL1	0.966245	0.0429774		ITLN2	0.958359	0.0395125		PLA2G2E	0.992814	-0.0071247		TIGIT	0.987318	-0.023902
EOMES	0.964889	-0.0322361		ZBTB16	0.974813	0.0319681		B3GAT1	0.995532	0.00382743		PLA2G2E	0.994206	-0.0057751
KLRG1	0.978074	0.0207753		DPP4	0.976519	-0.0260949		C8B	0.996789	-0.00283292		TNFSF11	NA	0
ITGA2B	0.985529	-0.0176028		IL1RL1	0.987513	0.0172066		CTLA4	NA	0		PPBP	NA	0
NCAM1	0.995408	0.00382318		ITGA2B	0.987357	0.0146341		KLRF2	NA	0		KLRF2	NA	0

## Sheet: README
Comparisons performed:
Codetection vs. Healthy Control
Bacterial vs. Healthy Control
Indeterminate vs. Healthy Control
Viral vs. Healthy Control
log2FC	log2 fold-change group1/group2 (values > 0 mean higher expression in group1)
pValue	adjusted P-value
