# Supplementary material for: In situ Immune Signatures and Microbial Load at the Nasopharyngeal Interface in Children With Acute Respiratory Infection
Source: Front Microbiol. 2018 Nov 9;9:2475. doi: 10.3389/fmicb.2018.02475 (PMC6238668; doi:10.3389/fmicb.2018.02475)
Supplement: Supplementary file 4 [file Data_Sheet_3.XLSX]

## Sheet: Modularity analysis
Bacteria x Bacterial Load	Boostrap	Modularity		Bacteria x Bacterial Load	Bootstrap	Modularity		Virus x Viral Load	Viral Load (0)	Modularity		Virus x Viral Load	Bootstrap	Modularity		Codetection x Bacterial Load (5)	Bootstrap	Modularity
IL18RAP	100	0		FKBP5	81	Bystander		CXCL11	97	0		FCER1G	67	Bystander		C4BPA	60	5
NCR1	100	0		LTB4R	77	Bystander		DDX58	95	0		S100A9	51	Bystander
ZEB1	100	0		MYD88	70	Bystander		IDO1	94	0		GBP1	50	Bystander		Codetection x Viral Load (0)	Bootstrap	Modularity
IL18R1	99	0		IL1R1	70	Bystander		CCL2	94	0						DEFB1	66	0
PLAUR	99	0		FCGRT	70	Bystander		CXCL10	92	0						CXCL11	58	0
NFKBIZ	98	0		STAT3	69	Bystander		CCL8	92	0						HAMP	55	0
C4BPA	98	0		NFKB1	68	Bystander		IFITM1	91	0						CX3CL1	54	0
EGR1	98	0		TGFBR1	66	Bystander		IFI35	90	0						IL15	52	0
NCF4	98	0		HLAA	66	Bystander		BST2	89	0						C1S	50	0
BCL3	98	0		MAPK14	64	Bystander		LILRB4	89	0
NFKBIA	98	0		TLR5	63	Bystander		CD163	87	0
MME	98	0		HLAB	63	Bystander		SOCS1	87	0
TNFAIP3	97	0		MAPKAPK2	62	Bystander		SERPING1	86	0
IL8	97	0		KLRC1	61	Bystander		CMKLR1	85	0
IL1R2	96	0		SYK	60	Bystander		LAMP3	85	0
S100A9	96	0		TBK1	59	Bystander		TNFSF10	82	0
S100A8	96	0		IKBKE	58	Bystander		STAT1	77	0
BCL6	96	0		CASP8	58	Bystander		CASP1	77	0
LY96	96	0		TICAM1	57	Bystander		MX1	75	0
LILRB3	95	0		TLR1	57	Bystander		TNFSF13B	72	0
CSF2RB	95	0		IRAK4	57	Bystander		CEACAM1	70	0
CXCR2	95	0		CXCL1	56	Bystander		TAP1	70	0
CD44	95	0		CD3D	56	Bystander		PML	68	0
IRAK3	95	0		IL23A	55	Bystander		STAT2	68	0
CR1	95	0		CTSS	54	Bystander		IL27	63	0
PTPRC	94	0		IL4R	53	Bystander		GNLY	59	0
ARG1	94	0		CD7	53	Bystander		IFIH1	60	0
BATF	94	0		TAP1	53	Bystander		IRF7	59	0
ICAM1	94	0		IFNGR1	52	Bystander		SLAMF7	52	0
LCP2	94	0		TRAF3	52	Bystander
TNF	94	0		TAPBP	51	Bystander
BST1	94	0		CD97	51	Bystander
AICDA	93	0
MAP4K4	93	0
PTAFR	93	0
FCGR2A	93	0
TNFRSF1B	93	0
FCGR3B	93	0
TNFRSF10C	93	0
CD48	93	0
TRAF1	93	0
ITGAM	93	0
CXCR1	92	0
LITAF	92	0
CD83	92	0
CCL3	92	0
TNFAIP6	92	0
PLAU	92	0
CSF3R	92	0
IL2RG	91	0
TAGAP	91	0
ATG7	91	0
SELL	91	0
ICAM3	90	0
CCL4	90	0
CLEC4E	90	0
FCGR1A	90	0
CCL20	90	0
ICAM5	90	0
CLEC4A	89	0
TLR4	89	0
NFKB2	89	0
IL1RAP	89	0
NFIL3	89	0
TLR2	89	0
ARHGDIB	89	0
CD53	89	0
IL6R	88	0
CCRL2	87	0
IL1RN	87	0
CXCL2	87	0
ITGAX	86	0
TGFB1	86	0
PECAM1	85	0
IL7R	85	0
IFNL3	85	0
IL1B	85	0
CXCR4	84	0
RELB	84	0
CLEC7A	84	0
CCR1	84	0
PTGS2	83	0
KCNJ2	83	0
TNFRSF8	83	0
IL1A	83	0
PTGER4	82	0
IRAK2	81	0
ITGB2	81	0
CYBB	81	0
IKZF1	80	0
CXCL12	80	0
IL10RA	79	0
TLR8	79	0
SLAMF7	78	0
IRF1	78	0
CCR7	78	0
KLRC4	78	0
SOCS3	77	0
FCER1G	77	0
PRKCD	77	0
HLAC	76	0
STAT5B	76	0
ADA	75	0
JAK3	75	0
CAMP	75	0
MARCO	75	0
IGF2R	75	0
FCGR2C	74	0
CD163	73	0
CD58	73	0
LILRA2	72	0
PTPN6	72	0
CD14	71	0
MBP	71	0
EGR2	69	0
GBP1	69	0
TNFSF15	69	0
BTK	68	0
SPP1	68	0
LILRA5	67	0
CEACAM8	67	0
MCL1	67	0
ITGAL	66	0
NLRP3	66	0
CD274	66	0
CSF1R	65	0
LILRB2	65	0
GBP5	64	0
GNLY	64	0
NOTCH1	64	0
LILRA6	63	0
CARD9	63	0
TGFBI	62	0
GZMA	62	0
TNFSF8	61	0
CSF1	61	0
TNFRSF4	60	0
LILRA4	60	0
IFNA1	60	0
CASP1	60	0
CEBPB	60	0
CFP	59	0
TNFRSF9	59	0
CCL18	59	0
S1PR1	59	0
CEACAM1	58	0
BATF3	58	0
GPR183	58	0
IFIH1	57	0
PRDM1	56	0
IRF4	53	0
STAT4	52	0
ITGA5	52	0
CLEC5A	51	0
PRF1	51	0
STAT5A	51	0
IRF8	50	0

## Sheet: README
	Modularity analysis for the comparisons of DEGs versus microbial load
