# Supplementary material for: In situ Immune Signatures and Microbial Load at the Nasopharyngeal Interface in Children With Acute Respiratory Infection
Source: Front Microbiol. 2018 Nov 9;9:2475. doi: 10.3389/fmicb.2018.02475 (PMC6238668; doi:10.3389/fmicb.2018.02475)
Supplement: Supplementary file 5 [file Data_Sheet_4.XLSX]

## Sheet: Genes
Codetection x Indeterminate	pvalue	Log2FC			Bacterial x Indeterminate	pvalue	Log2FC			Viral x Indeterminate	pvalue	Log2FC
PPARG	0.000204764	2.31269			MAF	7.54561e-05	-1.85092			IFNL3	0.00470183	2.7926
HLA-DQA1	0.000569474	-5.34284			PPARG	0.000558004	1.51409			MS4A1	0.00897686	-5.02313
HLA-DQB1	0.0010048	-4.5082			ITGA2B	0.00056926	1.29164			TNFRSF11A	0.0114321	-2.68844
C6	0.00179291	-1.64815			PDCD1LG2	0.00122541	-2.27166			CCR6	0.0141282	-3.29554
IFNL3	0.00381773	2.82439			IL12RB1	0.00151653	-1.51549			MAF	0.0173277	-2.4776
CRADD	0.00620164	1.00488			HLA-DQA1	0.00319292	-3.48151			C4BPA	0.0189366	-5.23413
HLA-C	0.00628462	1.01306			CDH5	0.00370108	0.843939			TNFRSF13C	0.0196455	-3.67396
C8G	0.00946872	1.06147			SH2D1A	0.00415241	-1.95561			IL7	0.0240369	-2.5749
ITGA2B	0.010871	1.2594			HLA-DQB1	0.00727235	-2.91259			CD1A	0.0243847	-1.93501
CDH5	0.0115278	1.2093			TIGIT	0.00859368	-1.52765			CD19	0.0265197	-3.49599
CCRL1	0.0123271	1.3351			ICAM2	0.0113251	-1.41677			CD22	0.0287596	-3.00503
POLR2A	0.0188364	0.797639			BTK	0.0116124	-1.25123			CD3EAP	0.0316282	-2.12945
IL1RL2	0.021941	1.13917			ENTPD1	0.0121572	-1.28609			PTK2	0.0341467	-0.984486
IL1RL1	0.0227684	1.87601			C6	0.0154268	-1.00123			MASP1	0.0348409	-1.86641
DUSP4	0.0262045	1.35606			FCGR2B	0.0154807	-1.84067			CD160	0.0426601	-1.97744
LIF	0.0279715	2.10625			GBP5	0.0179382	-1.70721			HLA-DOB	0.043144	-2.68768
MAF	0.029017	-1.2628			CD244	0.0217428	-1.35171			CD24	0.0489815	-1.37739
IL18	0.0389496	1.24704			CD28	0.0220648	-1.33394			ENTPD1	0.0547945	-2.70544
SIGIRR	0.0402073	0.891977			TAP2	0.022197	-0.916685			TIGIT	0.0568979	-2.41814
IL17A	0.0403119	-1.20516			PML	0.0308432	-1.08598			POLR1B	0.0577995	-2.0904
EBI3	0.0413989	2.38841			MARCO	0.0323865	-1.4047			CD79A	0.0595891	-3.28877
SDHA	0.0544196	0.884617			IRF5	0.033695	-1.18877			CD79B	0.064223	-2.55216
PLA2G2A	0.0563377	1.2679			C8A	0.0337814	-1.14065			CCBP2	0.0674463	-2.67843
TAPBP	0.0592065	0.650053			ITGA4	0.0377091	-1.33343			SMAD3	0.0700675	-1.16806
CCL26	0.061695	0.600043			CSF2RB	0.0394407	-1.28148			PPIA	0.0757277	-2.03416
GATA3	0.0799729	1.33101			IKZF1	0.042044	-1.16312			IRF3	0.0759667	-1.76247
ITLN1	0.0845832	0.936941			SLAMF1	0.0427431	-1.89938			CIITA	0.0774271	-1.89608
IL5	0.0883456	0.882396			BTLA	0.0431581	-1.35399			HLA-DQA1	0.0791306	-3.06171
UBE2L3	0.0885112	0.532089			TNFSF8	0.0452148	-1.16871			LEF1	0.0804894	-2.77774
IKBKE	0.0896127	0.920983			JAK3	0.0482702	-1.04159			CD59	0.0834784	-0.974146
BCAP31	0.0960156	0.648485			CSF1R	0.0484085	-1.15852			TCF7	0.0836712	-2.60275
CSF2	0.0960293	1.11671			C8G	0.0493571	0.32946			CFI	0.0837165	-1.71984
DEFB4A	0.0982698	1.34184			IFI35	0.0499169	-1.0969			KLRB1	0.086739	-1.54297
CD276	0.0983493	0.709578			DEFB4A	0.0523266	1.59166			PPARG	0.0886272	1.98015
IL7R	0.0983923	0.904135			CYBB	0.0527144	-0.975733			IL17A	0.092484	-1.6017
DPP4	0.102884	1.07845			KLRF2	0.0553404	0.395205			NFATC3	0.0953475	-1.30914
PDCD2	0.103954	1.1949			IL2RG	0.0582837	-0.996964			ETS1	0.0957925	-1.66895
STAT6	0.105467	0.598448			CD48	0.0583158	-1.11316			PTPRC	0.0974216	-2.90193
ICAM4	0.106979	1.30895			SOCS3	0.0588823	-1.10456			ILF3	0.0980328	-1.04134
MRC1	0.117559	2.03056			TNFSF12	0.0606556	-0.982651			C1QBP	0.100029	-1.03185
CTLA4	0.11808	0.3649			ICOSLG	0.0655875	-1.0163			IKZF3	0.103054	-2.33782
FASLG	0.118393	2.32669			NOD1	0.0685038	-1.19428			POU2F2	0.105299	-2.3305
CCL22	0.118422	1.42727			CD274	0.069185	-1.33018			IKBKB	0.107127	-1.04089
JAK1	0.121114	0.587186			IFNL3	0.0703964	1.46303			FADD	0.107268	-1.40151
CCR8	0.123951	1.07112			CD1D	0.0759181	-0.946466			PIGR	0.108673	-1.2558
IRF3	0.124521	1.52672			TGFB1	0.0777556	-0.76569			SIGIRR	0.109765	-0.726311
IKZF2	0.12678	0.614511			PTPN2	0.0794003	-0.698838			PDGFB	0.111753	1.75678
TLR3	0.12849	0.644492			GBP1	0.0817841	-1.13286			FCGR2B	0.112182	-1.75463
CLEC6A	0.133328	1.04601			IRF7	0.0919059	-1.35251			ATG10	0.112414	-1.29347
KLRAP1	0.133906	1.21561			IL27	0.0935154	-1.92648			EEF1G	0.112533	-1.19506
CCND3	0.135281	0.538493			IL1RL2	0.0948996	0.728351			CASP2	0.113527	-1.15224
CCL23	0.136519	2.18601			C4BPA	0.095498	-3.02266			IL28A	0.116415	1.64395
CD99	0.141495	0.791877			SOCS1	0.0963562	-1.35595			TBP	0.120762	-1.2277
G6PD	0.141766	0.547065			CCR1	0.096618	-1.2992			ORMDL3	0.121563	-0.991175
IKBKAP	0.142261	0.786553			IL10	0.0985391	-1.0506			C6	0.121715	-1.0032
LILRB5	0.145828	1.05142			STAT2	0.0987898	-0.888991			CFH	0.124947	-0.788194
AICDA	0.149234	2.49464			JAK2	0.0997985	-0.771117			PSMB5	0.12623	-0.870547
XBP1	0.150018	0.563227			NFATC1	0.101582	-0.976544			VCAM1	0.126662	-2.82071
ALAS1	0.154179	0.537261			TLR8	0.104509	-1.14229			HLA-DQB1	0.130317	-3.30599
PTGS2	0.160169	0.997218			LILRB1	0.109398	-1.28426			CCL22	0.133584	-1.54403
CTNNB1	0.16344	0.507719			ITGAL	0.109557	-0.822471			BTLA	0.136319	-2.00527
KLRF2	0.165875	0.12019			FAS	0.112747	-1.06866			MAP4K2	0.137204	-2.20872
TRAF6	0.167657	0.394154			SPP1	0.118725	-1.26479			CD6	0.137538	-2.39753
CD59	0.16847	0.553323			TAP1	0.120188	-0.849709			SMAD5	0.138006	-0.952365
IDO1	0.173165	1.0598			CCR2	0.12412	-1.31923			SKI	0.138158	-1.19644
CD28	0.173307	-0.816624			ITGB2	0.125702	-0.732793			IKZF1	0.139737	-2.81153
NOS2	0.173671	1.45105			CFP	0.125717	-0.907424			KIT	0.141414	-1.95276
GSDMB	0.179446	0.85829			CD1A	0.125902	-1.14055			CD28	0.143404	-1.82127
CXCL2	0.180296	1.12856			CLEC7A	0.131728	-0.871695			MAP4K1	0.145154	-1.85364
ATG16L1	0.182919	0.68033			CTLA4	0.133487	0.368669			ABL1	0.145946	-1.01518
C4BPA	0.183927	-2.29237			STAT5A	0.133834	-0.62119			BCL2L11	0.146118	-2.11037
TICAM1	0.184934	0.747552			LILRB3	0.134402	-1.09809			TCF4	0.146399	-0.952239
THY1	0.18659	2.14928			SELL	0.136172	-1.21101			SYK	0.147911	-1.55916
TGFBR1	0.188964	0.600275			LAIR1	0.136614	-1.05724			MUC1	0.14909	-0.855716
C8B	0.189416	0.756999			CMKLR1	0.136815	-1.1409			IL16	0.149281	-2.6771
HFE	0.189422	1.76215			PSMB9	0.140544	-0.609529			TNFRSF9	0.150711	-1.94105
IL2	0.189612	1.19242			IL1RL1	0.141551	1.06462			IRF5	0.152578	-1.35137
TRAF4	0.190878	0.602446			MX1	0.143734	-0.932622			TRAF6	0.157417	-0.801007
C1QB	0.192458	0.793445			IL10RA	0.146004	-0.905017			NFATC1	0.158906	-1.5933
ATG10	0.195892	0.555929			IL7	0.146515	-1.03262			CUL9	0.159099	-1.28119
VTN	0.196148	0.855529			KLRAP1	0.151439	1.15238			IKZF2	0.162676	-0.764412
TBP	0.198682	0.547135			CD53	0.15354	-0.980028			CD55	0.163353	-2.04986
C8A	0.203672	-0.739421			LILRA6	0.154111	-1.37618			NT5E	0.164955	-0.57241
CCL18	0.203801	0.947808			PLA2G2A	0.157564	0.778374			IL12A	0.165147	-1.40278
CX3CL1	0.205504	1.12601			DDX58	0.15775	-1.08473			JAK3	0.165609	-1.55276
PDGFB	0.206972	1.3608			TNFRSF1B	0.15781	-1.12716			SH2D1A	0.166819	-2.30796
EGR1	0.209116	0.695446			TLR1	0.158749	-0.755326			HLA-DRB1	0.167545	-1.64412
DEFB1	0.209245	1.51605			IFI16	0.160446	-0.706198			GFI1	0.168653	-1.77686
IL6ST	0.20925	0.402119			ITGA5	0.162199	-0.964346			C14orf166	0.170299	-0.952834
ABL1	0.210305	0.731687			LAMP3	0.164356	-0.997845			ATG12	0.170508	-1.75563
IL28A	0.211608	1.33838			IFIH1	0.1644	-0.984053			IRAK3	0.173157	-1.36253
TNF	0.21389	1.36372			DPP4	0.164616	0.782874			CD9	0.179335	-1.08039
PLA2G2E	0.214644	0.864079			BST2	0.164838	-0.690155			LTB4R2	0.179581	-1.89358
PSMD7	0.217082	0.481761			STAT1	0.165061	-0.525992			IKBKAP	0.179871	-1.56785
IFNB1	0.218306	1.6273			BATF	0.166019	-0.889857			MAP4K4	0.181766	-1.27037
BCL2	0.218336	0.788874			CD160	0.166876	-0.652888			HLA-DMB	0.181857	-1.21728
TIRAP	0.219488	0.895819			CD4	0.167381	-0.747237			CD5	0.183799	-2.23817
C2	0.222541	0.766883			PRDM1	0.167504	-0.75559			BLNK	0.185927	-1.72872
KLRB1	0.223529	-0.843832			IL17A	0.168371	-0.787097			RPL19	0.186169	-0.92863
FCGR2B	0.225164	-0.788735			HAVCR2	0.168406	-1.13236			CDH5	0.186399	0.956727
SRC	0.225378	0.894062			S1PR1	0.170017	-0.839904			ITGA4	0.186866	-2.17144
C1QA	0.225803	0.741244			SERPING1	0.172194	-1.01197			CD244	0.187104	-2.01793
HLA-DRB3	0.230169	0.631044			CX3CR1	0.172954	-0.958071			ITGAE	0.187989	-2.08231
IL2RA	0.231525	1.48946			IL15	0.173383	-0.739938			CX3CR1	0.189585	-2.58634
IL23A	0.235792	1.09741			IRF4	0.174389	-0.843883			NFATC2	0.19075	-1.20716
STAT1	0.236002	0.441452			PIGR	0.176188	0.705815			PPBP	0.193393	-1.22331
TRAF2	0.239518	0.600737			TAPBP	0.178301	-0.384538			ABCF1	0.193645	-0.961037
CCL16	0.239874	1.07736			LIF	0.178788	1.10618			IL1R2	0.193926	-1.8195
TNFSF8	0.240831	-0.635959			CCL8	0.179202	-1.76223			TNFSF8	0.194945	-1.62023
IL6	0.240843	2.45643			IL32	0.182701	-0.825025			HLA-DMA	0.195287	-0.925397
NFATC2	0.2456	0.714246			HLA-DRB1	0.183019	-1.14682			CSF1R	0.196407	-2.44501
MBP	0.246669	0.433699			BCL2L11	0.18312	-0.715931			TP53	0.197327	-1.01392
CD8A	0.250818	0.787632			CD163	0.184826	-0.996625			DEFB4A	0.197401	-1.73438
CCL5	0.252201	0.970346			IL18RAP	0.187033	-1.14128			CHUK	0.199364	-0.993839
CLU	0.252616	-0.732035			RELA	0.188162	-0.730862			POLR2A	0.200738	-0.792825
CD1A	0.253282	-0.87867			TNFSF10	0.189117	-0.806493			IL20	0.205506	-1.37169
CCR10	0.256859	0.860656			CCL2	0.189901	-1.57025			MAPKAPK2	0.205963	-0.984805
NT5E	0.258535	0.483549			RELB	0.191232	-0.77145			IL12RB1	0.210918	-1.81095
STAT4	0.258967	0.822603			CASP1	0.191554	-0.918834			ITGB1	0.211623	-0.817661
BCL10	0.259182	0.351281			STAT4	0.193481	-0.918372			RAF1	0.212347	-1.05833
CCL3	0.261228	1.31349			LILRA5	0.19489	-1.16606			ICOSLG	0.214164	-1.65465
CFI	0.262895	0.504079			IFITM1	0.194941	-0.800119			SELPLG	0.214737	-1.89372
CUL9	0.263143	0.490609			CD8A	0.199296	-0.866105			IL1R1	0.217037	-0.902924
GPI	0.263362	0.472753			CCRL2	0.201098	-1.05998			CD46	0.217926	-0.837151
HLA-A	0.263789	0.438921			LY96	0.201593	-1.06091			IRAK4	0.220366	-1.00196
CFH	0.263821	0.516803			LTB4R	0.20375	-0.657722			BTK	0.220729	-1.51577
PRF1	0.264912	1.44623			CCL19	0.207944	-1.0771			RELB	0.222712	-1.36165
ORMDL3	0.266199	0.507772			FCGR3B	0.208113	-0.908373			TNFRSF13B	0.223697	-2.01113
CXCL11	0.267526	1.38684			LILRA3	0.211416	-0.909281			TAPBP	0.225276	-0.765686
HLA-DMA	0.26879	0.500353			CD14	0.212073	-0.712373			CD82	0.226412	-0.84765
GZMA	0.269563	0.889783			CD247	0.212076	-0.903951			IL13RA1	0.226578	-0.897044
CD74	0.272323	0.502825			CLEC5A	0.212329	-1.36696			IKBKG	0.227118	-0.932826
PLAUR	0.274562	0.808158			CD70	0.212351	-1.02922			TRAF3	0.227162	-1.00253
KLRC1	0.277008	1.59457			SYK	0.212721	-0.529333			MAPK1	0.227554	-0.965251
CFD	0.277723	0.922764			CD44	0.214782	-0.550463			STAT6	0.229115	-0.729725
PDCD1LG2	0.282498	-0.754584			MR1	0.216849	-0.730823			LTF	0.229508	-2.0433
IL3RA	0.283513	1.04983			FCER1G	0.216895	-0.977869			NOD1	0.230491	-1.1866
RARRES3	0.284426	0.450618			CD86	0.22138	-0.872063			PYCARD	0.232417	-1.49323
CCL4	0.285103	1.10319			CXCR1	0.224063	-1.26981			TRAF5	0.232488	-2.30509
IL29	0.286621	1.46596			CXCL1	0.224798	0.514357			TNFRSF14	0.233126	-1.00866
AHR	0.288106	0.46752			NCF4	0.229578	-0.700288			PTPN6	0.233648	-1.22104
ICAM5	0.2889	1.49			VTN	0.229618	0.729918			TYK2	0.234879	-0.98212
CDKN1A	0.289946	0.606729			LCP2	0.230802	-0.924809			TNFSF12	0.236521	-1.86528
PPBP	0.290072	-0.964983			CLEC4E	0.231208	-1.15734			ZEB1	0.239235	-1.84742
GNLY	0.290304	1.19526			CCL24	0.233867	1.09563			LTA	0.239671	-1.89036
SH2D1A	0.291019	-0.677915			IL19	0.234392	1.22376			HLA-DPB1	0.240645	-1.15957
KLRC4	0.291944	0.616234			IRF8	0.234918	-0.916667			STAT5B	0.244704	-1.5489
CFB	0.29228	0.633826			CISH	0.23505	-0.946562			LTBR	0.244777	-0.857422
SMAD5	0.296105	0.485969			LILRB4	0.236135	-0.967835			ATG5	0.245479	-0.685128
IFNG	0.296453	1.65753			CIITA	0.236788	-0.903934			PSMD7	0.245882	-0.713723
IL10	0.297013	0.690046			FCGR2A	0.236876	-0.883038			CD276	0.247714	-0.583831
ITGB1	0.297727	0.417107			C3	0.239788	0.505599			CD96	0.249358	-1.08095
KLRF1	0.298759	0.828485			LILRB2	0.240662	-0.844663			ATG16L1	0.249875	-0.794861
KIR2DL3	0.301024	1.49653			ICOS	0.243301	-0.999449			GUSB	0.250898	-1.05685
IL23R	0.302901	0.995543			IKBKG	0.244205	-0.405922			NOTCH1	0.251492	-1.3187
TOLLIP	0.302953	0.396064			HLA-B	0.245167	-0.460712			IL21R	0.252994	-1.42593
MSR1	0.303028	1.28579			ZEB1	0.246073	-0.595904			IL6ST	0.254562	-0.728378
CD24	0.304946	0.605672			CXCR2	0.246474	-1.21393			EIF2AK2	0.254674	-1.00929
GZMB	0.305179	1.30557			TNFSF13B	0.246643	-1.00688			C1S	0.257055	-1.86817
IL1A	0.307335	1.54585			FCGR1A	0.248406	-0.871121			STAT5A	0.257792	-0.946265
IL22	0.30762	1.08186			MAPK11	0.248415	-0.586815			GAPDH	0.258351	-0.965394
BAX	0.308988	0.370492			MASP1	0.248976	-0.860505			CFB	0.258951	-0.776346
IL17B	0.30961	0.457759			NFIL3	0.25224	-0.871005			CASP10	0.259259	-1.51414
C4A	0.310778	0.831016			TNFRSF9	0.254004	-0.993975			KLRK1	0.260236	-0.145563
IFNA4	0.314263	1.34066			ITLN1	0.255133	0.56126			TUBB	0.261279	-0.943175
PTK2	0.316041	0.469747			CHUK	0.255851	-0.381534			G6PD	0.262399	-0.871493
IFNAR2	0.320375	0.288757			BLNK	0.258653	-0.865878			CFP	0.262801	-1.57411
KLRC2	0.320425	0.70619			PTPN6	0.258753	-0.480146			HRAS	0.263678	-1.29541
NLRP3	0.321189	0.751702			FYN	0.25928	-0.64413			PAX5	0.266436	-1.86983
CXCL1	0.322704	0.380773			ITGAM	0.262893	-0.709499			ATG7	0.26669	-1.04341
FN1	0.323144	1.35903			TNFRSF10C	0.264599	-0.980223			LTB4R	0.26771	-1.40537
PTGER4	0.325376	0.703416			TLR2	0.264752	-0.812802			MR1	0.267901	-1.51444
CXCR6	0.326961	0.985646			MRC1	0.267048	1.32451			CXCL1	0.267987	-1.09639
IKBKB	0.327482	0.393842			TCF4	0.267602	-0.47191			BCL10	0.268134	-0.728137
HRAS	0.327693	0.554584			MYD88	0.272199	-0.5906			TGFBR2	0.268739	-0.921783
C7	0.329257	0.021373			HLA-A	0.274634	-0.421702			ZAP70	0.270309	-1.1621
IL9	0.329257	0.131941			FCGR2C	0.274687	-0.829401			CD99	0.270644	-0.653109
PSMB10	0.330265	0.332998			CASP8	0.276713	-0.417277			IL2RG	0.271211	-1.19829
LAG3	0.334045	1.08912			GFI1	0.276972	-0.571126			ICAM2	0.27124	-1.83129
CCL24	0.334341	0.916062			CXCL12	0.27894	-0.822887			ITGB2	0.271291	-1.5075
ABCF1	0.336753	0.369415			PPBP	0.279942	-0.987548			IFNB1	0.271606	1.72406
CASP2	0.33953	0.418475			CLU	0.280297	-0.635883			IRF4	0.273218	-1.18167
HLA-DRB1	0.339743	-0.827301			TNFRSF14	0.282514	-0.419324			ARHGDIB	0.2733	-1.14016
MALT1	0.340374	0.566408			ICAM4	0.28294	-0.803667			S1PR1	0.274179	-1.194
PTPN2	0.340878	0.38921			CLEC6A	0.283455	-0.774618			GPI	0.275617	-0.829972
CTSG	0.341628	1.14951			EIF2AK2	0.283468	-0.724402			JAK2	0.27589	-0.976973
CLEC5A	0.343155	-0.954377			S100A8	0.285416	-0.742119			CCL19	0.276043	-1.39783
IL17F	0.344658	0.927687			FKBP5	0.285914	-0.774821			CR1	0.276306	-2.31122
CASP3	0.34519	0.291301			TGFBI	0.288635	-0.688576			UBE2L3	0.278476	-0.752447
CD46	0.34969	0.3033			AICDA	0.291589	1.71207			IFNAR2	0.278499	-0.82134
TLR7	0.350014	0.790511			VCAM1	0.291617	-1.70605			IL19	0.283355	-1.55253
IL19	0.351521	0.965948			CASP10	0.292671	-1.12777			TRAF4	0.286078	-0.681481
CD80	0.352574	1.07745			PTPRC	0.29485	-0.93054			PSMB8	0.287633	-0.810274
CMKLR1	0.358712	0.723308			C2	0.295276	-0.676116			STAT3	0.288312	-0.807593
PRKCD	0.36279	0.413503			ICAM5	0.296334	1.46937			PTPN22	0.288413	-1.13397
GZMK	0.363997	0.92471			EGR2	0.297536	-0.834266			CD58	0.289591	-0.958103
CCR7	0.364393	1.44633			CSF3R	0.298292	-0.891199			ITGA6	0.290386	-0.656714
IL21	0.370342	0.735237			CCL22	0.30335	0.854319			ITGAX	0.290823	-1.28458
TGFB1	0.370759	0.413599			TNFAIP6	0.309059	-1.08024			LCK	0.293058	-1.11221
ATG5	0.372663	0.276929			MME	0.309358	-0.982499			BCAP31	0.293268	-0.617034
PYCARD	0.373028	0.338513			CCL15	0.311065	0.890592			C8A	0.294503	-1.30936
PSMB7	0.374933	0.386714			DUSP4	0.314558	0.57565			EGR2	0.294879	-1.61948
PRDM1	0.374973	0.489931			HLA-DOB	0.315996	-0.805058			HLA-DPA1	0.294946	-1.04453
ILF3	0.376119	0.388541			BAX	0.321811	-0.359114			CARD9	0.295661	-1.08615
IL2RB	0.376571	0.642681			CLEC4A	0.322037	-0.73491			TNFSF15	0.296313	-1.6016
CD40LG	0.376578	1.16385			CCL26	0.326527	0.0634286			CD1D	0.297612	-1.31737
IRF1	0.378449	0.517657			IFIT2	0.326656	-1.05499			PSMB10	0.297664	-0.769155
CARD9	0.379922	0.526686			CD22	0.327298	-0.921056			PDCD1LG2	0.298024	-1.71675
CD7	0.380186	1.1022			PSMB10	0.330366	-0.321847			CD48	0.299222	-1.24317
CD244	0.381678	-0.44219			S100A9	0.332115	-0.668806			TLR5	0.299548	-1.68721
PSMC2	0.383507	0.401783			CXCL10	0.332533	-1.06163			CCL15	0.300695	-1.12074
NOTCH2	0.383793	0.432627			BCL3	0.334114	-0.568873			NOTCH2	0.300755	-0.916865
IFNA1	0.384584	1.00119			CEBPB	0.336451	-0.56188			SDHA	0.301695	-0.682772
ITGA6	0.384704	0.490369			TLR4	0.337606	-0.776519			XCR1	0.301745	-1.14059
TAP2	0.384716	0.356387			C1QA	0.34188	-0.555179			TRAF2	0.302461	-0.762715
IKBKG	0.38599	0.297242			CR1	0.344649	-0.724805			ICAM4	0.303237	-1.69331
LTBR	0.386688	0.332171			PYCARD	0.345561	-0.319076			FYN	0.303419	-0.951956
IL15	0.387089	0.457251			CCL18	0.345716	-0.738207			CD44	0.305199	-1.25017
SKI	0.388087	0.421983			CD2	0.350758	-0.837921			MBP	0.305325	-0.820468
ADA	0.390764	1.33338			DEFB103A	0.351112	0.888735			CASP3	0.306167	-0.577394
LGALS3	0.394152	0.444196			IL21R	0.352426	-0.744246			TOLLIP	0.306217	-0.763346
SLC2A1	0.395285	0.474005			CD27	0.353464	-0.706847			CLEC5A	0.308325	-1.98986
IFNAR1	0.396146	0.333618			ETS1	0.353707	-0.673124			TNFRSF8	0.308618	-1.86679
CD8B	0.396227	1.07363			BCL10	0.353719	-0.302253			CCR2	0.308811	-1.59941
XCR1	0.398035	0.651046			KCNJ2	0.356571	-0.689253			CR2	0.31102	-2.22717
CXCL10	0.399152	0.923359			CD96	0.358557	-0.592666			SLC2A1	0.311797	-0.723282
TLR9	0.40423	0.835486			LITAF	0.36144	-0.589689			ITGAL	0.312382	-1.36076
ZBTB16	0.404391	1.07672			BCL2	0.361455	-0.552249			SLAMF6	0.312805	-1.5552
HLA-B	0.406323	0.337372			IL23A	0.363878	0.802927			PTAFR	0.313086	-0.915977
NFKBIZ	0.406595	0.595686			STAT3	0.364816	-0.390376			PSMB7	0.313518	-0.691756
CD40	0.407856	0.598137			HAMP	0.365697	-1.07166			IL6R	0.316042	-1.4815
PAX5	0.410494	1.28037			THY1	0.366203	1.37005			NCF4	0.316048	-1.28932
IL3	0.411708	0.726993			GPR183	0.370349	-0.573455			CCL20	0.316437	-1.78508
CASP8	0.412497	0.315799			KLRB1	0.374248	-0.616536			CYBB	0.317469	-1.21766
CXCR3	0.414309	0.622323			IL16	0.376188	-0.532739			BID	0.317594	-1.5785
IL1B	0.415641	0.764796			NOTCH1	0.376305	-0.44163			JAK1	0.318781	-0.754014
IGF2R	0.416389	0.412752			CD80	0.376849	-1.00388			BATF	0.319438	-1.28108
CTSC	0.416415	0.495634			TLR5	0.376907	-0.621994			PRKCD	0.319492	-0.889824
TNFAIP3	0.417158	0.508795			PECAM1	0.377849	-0.587243			MME	0.320737	-1.8142
CD209	0.421076	0.657402			EOMES	0.378321	-0.56138			CSF2RB	0.321574	-1.12518
TNFRSF13B	0.422239	1.2519			CCR5	0.378877	-0.674663			HPRT1	0.322641	-0.941305
IRAK1	0.422412	0.42207			POLR2A	0.381264	-0.281627			KIR2DS1	0.322661	-1.19986
TIGIT	0.423647	-0.474406			LTBR	0.3849	-0.340478			LILRA6	0.323831	-1.3226
IL8	0.425386	0.776726			HPRT1	0.385229	-0.320877			HLA-DRB3	0.325831	-0.86573
CXCL9	0.425409	0.979964			IL1R2	0.386586	-0.723068			PML	0.325998	-0.666886
IFIH1	0.428535	0.541385			TLR7	0.388232	-0.661917			IGF2R	0.32622	-0.889664
IL20	0.432496	0.653642			IL33	0.389776	0.536354			ITGAM	0.326456	-1.95591
SLAMF6	0.433045	0.959695			ICAM1	0.391357	-0.615975			RORC	0.328773	-1.1012
CD81	0.433843	0.378226			LILRA1	0.392954	-0.797481			BCL3	0.329007	-1.23389
TCF4	0.434266	0.331285			CTSS	0.393653	-0.410798			SLAMF1	0.331783	-1.7463
CD274	0.442099	0.493912			TBX21	0.405602	-0.576601			PECAM1	0.332297	-1.28266
BCL6	0.443427	0.367648			ICAM3	0.40852	-0.409443			TBX21	0.333301	-1.09681
VCAM1	0.446939	-1.22345			MCL1	0.408907	-0.429671			CD74	0.333446	-0.80624
IL11RA	0.451783	0.693455			CCBP2	0.409575	-0.619791			IRAK1	0.33513	-0.930115
SOCS1	0.453295	0.585895			HFE	0.418488	1.0317			IL1RAP	0.335924	-1.016
CCL15	0.454256	0.663904			TRAF6	0.418711	-0.237661			CCR1	0.337098	-1.09665
CSF1	0.456051	0.675583			TAGAP	0.419008	-0.661066			FCGR2C	0.337108	-1.23301
TRAF1	0.457287	0.860956			TGFBR2	0.42489	-0.29971			IFNAR1	0.338103	-0.746858
LILRB2	0.457587	0.510267			TBK1	0.425626	-0.485939			TAP2	0.339343	-0.613153
CSF1R	0.458629	0.413362			FADD	0.427477	-0.443641			TMEM173	0.339849	-0.636854
IL12B	0.460097	0.70207			SDHA	0.427727	0.371657			ICAM3	0.340007	-1.10936
HLA-DRA	0.460207	0.355048			POU2F2	0.429557	-0.525566			CLEC7A	0.340548	-1.03883
SMAD3	0.461962	0.385359			B2M	0.431476	-0.39073			DEFB103B	0.342843	-0.944587
CD82	0.46877	0.319311			ITGAX	0.436566	-0.531289			CASP8	0.343648	-0.686383
CCR5	0.46883	0.593804			FCER1A	0.438202	0.594628			S100A8	0.344801	-1.48747
KCNJ2	0.468909	0.520874			LILRA2	0.43863	-0.827201			FCGR2A	0.346022	-1.20784
RAG1	0.470276	0.692157			CDKN1A	0.439115	-0.439026			CEACAM6	0.346155	-0.995511
TFRC	0.47255	0.350948			ABL1	0.439369	0.448007			C1R	0.346912	-1.68287
NOD1	0.475016	0.447516			PSMB8	0.440888	-0.27093			IL7R	0.347101	-1.80788
CCBP2	0.480058	0.495675			CXCR4	0.441988	-0.701911			CSF3R	0.348619	-1.29439
RORC	0.480174	0.403573			TNFAIP3	0.442418	-0.506094			CD3D	0.349769	-1.08971
ICOS	0.480842	0.6004			GATA3	0.442743	0.50781			FCGRT	0.351613	-0.877384
PSMB9	0.480922	0.282051			IL6ST	0.444675	-0.266906			IL4R	0.352655	-0.952101
TNFRSF4	0.481846	0.911509			IL18R1	0.446788	-0.784219			KIR3DL3	0.352763	-0.696683
IL1R1	0.482888	0.32754			IRF1	0.449335	-0.446975			TGFB1	0.353425	-0.939584
RPL19	0.484233	0.366532			LTF	0.450634	-1.12662			TNFRSF10C	0.354202	-2.30032
ABCB1	0.484341	0.660858			ATG12	0.451225	-0.502971			MIF	0.355493	-0.78635
IKZF1	0.486926	-0.341509			NFKB2	0.452117	-0.461935			B2M	0.355672	-0.797298
LILRA1	0.490509	0.59798			TNFRSF8	0.45331	-0.883636			TFRC	0.35586	-0.990931
TGFBR2	0.490632	0.268746			IL1RAP	0.45484	-0.487273			CLU	0.357064	-1.03215
C3	0.49152	0.352788			KIR2DL1	0.455184	-0.79355			BAX	0.357919	-0.799542
CD44	0.491697	0.291476			IFNGR1	0.458111	-0.416306			TLR4	0.358868	-1.10639
CD160	0.492075	-0.386279			KLRG2	0.460182	-0.446352			IL2	0.360203	1.04432
APP	0.49449	0.318438			TLR3	0.46346	-0.353231			LGALS3	0.361138	-0.60292
CX3CR1	0.494873	-0.504306			PTGS2	0.466593	0.531069			CD4	0.361568	-0.893721
PDGFRB	0.496836	0.4296			MAP4K1	0.468097	-0.582104			C3	0.364408	-0.588938
NFKB2	0.500495	0.40379			IKZF3	0.468832	-0.668886			IL4	0.365232	-0.991822
CLEC4E	0.501752	0.570117			CXCL11	0.469353	-0.853455			IFNGR1	0.365408	-0.917247
XCL1	0.502404	0.647016			IL4R	0.4716	-0.393009			BCL2	0.367751	-0.900492
CXCR1	0.502513	-0.631481			CD164	0.473353	-0.277886			IFI16	0.368157	-0.706502
CD3E	0.502626	0.670208			RUNX1	0.47389	-0.3904			SOCS3	0.369144	-1.18641
IRAK4	0.50954	0.248932			IL4	0.474439	-0.738369			RUNX1	0.370473	-0.831845
CD96	0.511035	0.406682			ZAP70	0.476356	-0.571459			LILRB3	0.372618	-1.25126
TBX21	0.512079	0.458681			IRAK4	0.484906	-0.267777			CD14	0.373131	-1.22256
TAP1	0.512409	0.334918			MAP4K2	0.485024	-0.319983			IL17B	0.373901	-0.316156
GBP1	0.51453	0.378755			STAT5B	0.486335	-0.359158			AICDA	0.373901	-1.34009
EGR2	0.515173	0.453564			GZMA	0.487989	-0.535197			CCR10	0.373901	-0.536063
CIITA	0.515951	0.460616			MASP2	0.488764	-0.741063			ITGA2B	0.373901	0.716112
B3GAT1	0.517887	0.398477			BST1	0.489559	-0.456775			ITLN1	0.373901	-0.316156
CD5	0.518484	0.770282			NFKBIA	0.492109	-0.490957			TNFSF11	0.373901	-0.302297
LAIR1	0.518648	0.454527			SELPLG	0.496896	-0.482878			DPP4	0.373901	-0.366134
CD163	0.519016	0.463623			BID	0.496964	-0.659078			CTLA4	0.373901	0.803977
CD97	0.520123	0.326444			IL3RA	0.498681	-0.64367			FCER1A	0.373901	-0.60427
CD70	0.524392	0.564224			CCL23	0.498868	0.905572			B3GAT1	0.373901	-0.47343
CD83	0.525349	0.632408			TCF7	0.499456	-0.446677			IL22RA2	0.373901	-1.14249
TYK2	0.525511	0.259214			MAPKAPK2	0.503645	-0.251195			NFKB2	0.375145	-0.958214
IL33	0.526273	0.371679			PDGFRB	0.503875	-0.350477			MAPK11	0.376139	-1.04409
TMEM173	0.527686	0.33674			ARHGDIB	0.504846	-0.270413			IL29	0.376619	1.62823
NCAM1	0.52943	0.302739			HLA-DPA1	0.508334	-0.258383			OAZ1	0.377594	-0.820095
PML	0.53075	0.302381			BATF3	0.510208	-0.674659			CD247	0.377695	-0.955583
KLRK1	0.532491	0.0695164			POLR1B	0.510363	-0.380291			TNFRSF1B	0.380828	-1.28598
CD27	0.535927	0.454488			CD79B	0.512875	-0.727839			CLEC4A	0.380865	-1.16771
TRAF3	0.538344	0.330588			BCL6	0.513938	-0.312761			TLR1	0.38126	-0.842927
MAP4K2	0.540408	0.280466			C1QB	0.51495	-0.347485			CXCR4	0.382505	-1.13725
PDCD1	0.541511	0.612396			SLAMF7	0.515518	-0.661384			MYD88	0.383872	-0.732833
MASP1	0.544842	-0.480438			CD3D	0.51556	-0.487814			PTPN2	0.384249	-0.836146
FADD	0.546198	0.369062			PTPN22	0.519282	-0.307752			LILRA1	0.388551	-1.77674
PSMB5	0.548493	0.268654			STAT6	0.522764	-0.201225			TLR2	0.388584	-0.964833
BST2	0.549447	0.295281			KIT	0.523902	-0.353742			MAPK14	0.388638	-0.991236
CD36	0.55005	0.346271			ATG7	0.52415	-0.396313			SELL	0.390163	-1.10969
CR1	0.551486	-0.407831			TNFSF11	0.525188	0.267497			CD2	0.39074	-1.31209
ICAM1	0.552966	0.392978			CD97	0.532769	-0.32586			APP	0.391289	-0.471474
IRF4	0.554357	0.385933			CEACAM1	0.535218	-0.369497			MALT1	0.392835	-0.836827
BTLA	0.555156	-0.349222			CCR8	0.536505	0.348648			NFKB1	0.400457	-0.99556
CD14	0.555946	0.302305			C8B	0.538415	-0.270856			HLA-DRA	0.402266	-0.911569
POLR1B	0.557841	0.316458			PTAFR	0.542239	-0.325847			IL10	0.408879	-1.60951
IRAK3	0.558199	0.34914			IL2	0.546576	0.496255			IKBKE	0.409019	-0.693819
HLA-DPB1	0.559551	0.280603			CD58	0.549192	-0.312983			EGR1	0.409204	-1.54625
TNFSF10	0.560579	0.373427			MS4A1	0.551812	-0.732432			CD27	0.409677	-1.22478
ZAP70	0.561908	0.483727			TRAF4	0.552983	0.2751			AHR	0.410294	-0.575851
IL13RA1	0.562682	0.167794			TBP	0.554348	0.241666			BCL6	0.410302	-0.829802
GUSB	0.564202	0.305308			PLAUR	0.555132	-0.464674			IRF8	0.410486	-1.00119
STAT2	0.569711	0.301478			MAP4K4	0.555866	-0.305254			TGFBR1	0.411652	-1.04089
PSMB8	0.571065	0.19728			IL1A	0.555954	0.880191			CTSS	0.411733	-0.773476
SLAMF7	0.572219	0.57103			C1R	0.560802	-0.784858			KLRC2	0.412844	-1.43604
TNFSF4	0.572439	0.378269			LAG3	0.561667	-0.618959			CXCR1	0.413152	-2.00725
ITGAL	0.574836	0.293974			KIR2DL3	0.561897	-0.79643			CD53	0.413379	-0.938898
CD48	0.575818	-0.28416			CAMP	0.562151	-0.784354			TLR3	0.416439	-1.09235
MAPK1	0.576759	0.205428			MSR1	0.562346	-0.689184			PSMB9	0.416486	-0.689595
IL10RA	0.578055	0.316068			TRAF2	0.56249	-0.316463			S100A9	0.417069	-1.17969
CD4	0.579679	0.278101			IL18	0.564265	0.300322			LY96	0.417389	-1.15675
CCL13	0.579992	0.612087			C1S	0.566984	-0.750816			ITLN2	0.418367	-0.645362
FCGRT	0.58243	0.214382			SLAMF6	0.568842	-0.679498			RELA	0.421397	-0.698822
CISH	0.583241	0.399084			IL2RA	0.571711	-0.660137			LITAF	0.422114	-0.947884
FCAR	0.583366	0.391307			IGF2R	0.571794	-0.29155			BST1	0.422554	-1.37989
DEFB103B	0.584262	-0.530072			IKBKB	0.571854	-0.223781			SPP1	0.424367	-1.88873
LILRB4	0.586713	0.445291			IRF3	0.572091	0.517953			XBP1	0.426584	-0.348945
PIGR	0.586713	0.27305			LILRB5	0.574068	0.332904			ICOS	0.427245	-1.18848
TUBB	0.587408	0.324033			GZMK	0.577425	-0.548357			CRADD	0.427787	-0.605066
OAZ1	0.591272	0.183197			IL2RB	0.577697	-0.385741			IL15	0.428578	-0.940731
PTAFR	0.594424	0.273078			IL6R	0.579232	-0.314578			CD164	0.431029	-0.565208
TRAF5	0.594445	0.728831			CCND3	0.582291	-0.192562			ALAS1	0.433861	-0.656632
STAT3	0.596644	0.219431			MALT1	0.583397	-0.296727			CXCR2	0.434667	-1.58515
ATG7	0.597696	0.324065			CD79A	0.583767	-0.757254			CEBPB	0.435886	-0.82997
NFKBIA	0.600001	0.350727			IRAK1	0.584281	-0.279531			BATF3	0.438617	-1.08511
RUNX1	0.601162	0.251496			TRAF3	0.590861	-0.290926			CD34	0.439485	-0.385063
ICOSLG	0.60341	-0.289827			NLRP3	0.591763	-0.442768			CSF2	0.439979	-0.38203
S100A8	0.606961	-0.29443			NCR1	0.592044	-0.657116			CCND3	0.442065	-0.648863
KLRG1	0.607877	0.367061			ABCF1	0.593827	-0.209883			CSF1	0.442409	-0.909544
ATG12	0.61247	-0.372594			IFNAR2	0.596189	-0.172829			CD97	0.443729	-0.699328
ITGA4	0.613773	-0.316707			IL12A	0.59743	-0.305317			IRAK2	0.445065	-0.973315
NFATC3	0.616021	0.218905			PSMB5	0.5985	0.231554			CD70	0.445581	-0.772192
IL27	0.616651	0.516322			UBE2L3	0.599558	-0.192636			GPR183	0.447046	-1.05049
TGFBI	0.618013	0.333609			CXCR3	0.601273	-0.362314			STAT2	0.448241	-0.512534
LTF	0.619275	-0.727425			BCAP31	0.604212	0.20753			IL18RAP	0.449444	-1.61624
IFIT2	0.620362	0.491667			LILRA4	0.60962	-0.588181			PDCD1	0.451167	-1.02013
IL1RN	0.620809	0.413032			NOD2	0.611705	-0.544714			KLRC4	0.452234	-0.757339
C14orf166	0.622779	0.18975			IRAK2	0.61478	-0.433778			IL32	0.456948	-0.597392
IKZF3	0.631614	0.461044			IL1RN	0.615609	-0.435832			MCL1	0.457327	-0.687164
KLRC3	0.63246	0.637813			PLAU	0.615656	-0.506337			GBP5	0.45841	-0.885638
NFATC1	0.636449	0.250471			CD6	0.619213	-0.591068			LILRA2	0.461594	-1.26811
DEFB103A	0.63678	0.474814			RAG1	0.619713	0.452973			TGFBI	0.462498	-0.902049
BTK	0.643342	-0.192701			ITGA6	0.620283	-0.288422			LIF	0.463493	0.612849
CXCR2	0.643394	-0.423711			CSF2	0.620892	0.268163			CTNNB1	0.464314	-0.567576
CD86	0.643664	0.336132			CRADD	0.620963	0.198125			CXCL12	0.465507	-1.06793
BCL3	0.645181	0.263117			IL20	0.621714	0.38838			TBK1	0.465808	-0.624977
TAGAP	0.646523	0.331618			RAG2	0.627684	-0.449571			FCGR1A	0.466832	-1.4804
HPRT1	0.647398	0.17365			NFATC2	0.628416	-0.294666			TICAM1	0.467402	-0.618324
IL12RB1	0.648668	-0.195302			GAPDH	0.629415	-0.195035			HLA-C	0.467925	0.525874
KIR2DL1	0.65223	0.504491			CCL16	0.632496	0.395125			NFKBIA	0.468892	-0.935383
CEACAM6	0.653827	0.296351			PTGER4	0.633732	-0.332573			IL21	0.469829	-0.631319
MASP2	0.65385	-0.492519			CXCL2	0.633858	0.385388			IFNA4	0.470818	0.913221
CAMP	0.656117	-0.612172			LCK	0.635846	-0.369635			MARCO	0.472151	-1.22225
PECAM1	0.659316	0.276172			ATM	0.63723	-0.411533			STAT1	0.472523	-0.432725
CCR1	0.661045	-0.286429			IRAK3	0.639634	-0.286579			TNFSF4	0.474112	-0.730621
TBK1	0.66381	0.258337			CCR6	0.639743	-0.436905			NFIL3	0.475107	-0.928845
MAPK11	0.665217	-0.251014			IL17F	0.639917	0.415446			STAT4	0.477445	-1.17797
LY96	0.666447	-0.317982			IKZF2	0.640894	0.20692			LILRA5	0.477649	-0.964117
ATM	0.667631	0.390061			LEF1	0.64235	-0.565074			TLR8	0.478042	-1.03358
SERPING1	0.667665	0.29677			IL8	0.64332	0.468781			CXCL11	0.481861	1.00139
CEACAM1	0.668259	0.244049			CXCL13	0.648412	-0.719829			TNFAIP3	0.486913	-0.884796
IFI35	0.669787	0.228869			IL13RA1	0.64916	-0.155429			CD36	0.48885	-0.909714
IL32	0.670928	-0.226037			PTK2	0.649977	0.218388			ICAM1	0.489926	-0.873388
C1QBP	0.67298	0.19646			CD59	0.650971	0.204993			IL11RA	0.490094	-0.672586
HAVCR2	0.673663	0.335575			LTA	0.651822	-0.568499			LCP2	0.496352	-0.813744
MAPKAPK2	0.673709	0.151146			GSDMB	0.653435	-0.281316			CTSC	0.497845	-0.701267
ITGA5	0.674195	0.268343			CD7	0.653599	-0.537023			IL2RB	0.498028	-0.748593
CCL2	0.676687	0.437395			TICAM1	0.656622	-0.243644			IL10RA	0.499846	-0.764669
NFKB1	0.677653	0.260216			DEFB103B	0.657581	-0.431368			KLRC3	0.504127	-1.34804
SPP1	0.677751	0.274915			TIRAP	0.660015	0.304248			FASLG	0.504654	1.02117
IRGM	0.678052	0.393355			TNFRSF13C	0.662215	-0.518428			PSMC2	0.507142	-0.43839
TNFRSF10C	0.678399	-0.318559			TNFSF15	0.665886	-0.178506			ZBTB16	0.508699	0.976299
HLA-DPA1	0.679502	0.173509			CD83	0.67024	-0.430425			ITGA5	0.510612	-0.832113
KLRD1	0.680011	0.591366			TNFRSF4	0.671341	-0.522544			ARG1	0.511378	-1.10232
CASP10	0.680639	0.43164			KLRC2	0.671396	-0.273423			C5	0.512644	-0.782993
IL2RG	0.681726	-0.186185			KIR3DS1	0.672607	-0.368369			IFNA2	0.515032	-0.901231
FCGR2C	0.683623	-0.263			TFRC	0.673178	-0.203459			TAGAP	0.519462	-0.936519
CCL8	0.684167	0.496535			NFKB1	0.674478	-0.269852			ARG2	0.521448	-0.82656
TCF7	0.684659	0.255227			KLRD1	0.680979	-0.583923			CASP1	0.521937	-0.637436
MIF	0.686099	0.22294			IL3	0.68159	-0.32668			IL33	0.522009	-0.43554
MX1	0.68726	0.254411			IFNA2	0.685333	-0.448371			CISH	0.522608	-0.956707
MR1	0.688949	-0.220298			ITLN2	0.686513	-0.295995			LILRB1	0.523704	-1.03762
KIR3DL2	0.690771	0.412741			CD209	0.686573	0.298536			C4A	0.525722	-0.490386
SELPLG	0.690845	0.277265			MBP	0.68687	-0.151305			HLA-B	0.52904	-0.477274
MUC1	0.690871	0.227066			PDCD1	0.689148	-0.383948			DUSP4	0.529187	-0.491648
STAT5A	0.693801	0.155853			CD99	0.689542	0.196078			PDGFRB	0.532828	-0.336205
IRF7	0.694561	0.280951			CEACAM8	0.689692	-0.631042			GSDMB	0.540265	-0.44028
CD19	0.697124	0.413074			KLRC1	0.689768	0.547507			IL1RL2	0.543161	0.567275
TNFAIP6	0.697214	0.358822			IDO1	0.69037	-0.274783			IL8	0.544967	-0.97036
TP53	0.698822	0.214656			IL22	0.691837	0.369342			TAP1	0.545304	-0.515886
HLA-DOB	0.70083	0.297184			EGR1	0.693987	-0.238625			IRGM	0.546364	0.722084
GPR183	0.70192	0.242909			CXCL9	0.694806	-0.464756			NFKBIZ	0.546735	-0.828874
IL6R	0.70212	0.202299			DEFB1	0.694964	-0.442498			FCAR	0.548495	-0.612932
C5	0.702889	0.407073			GZMB	0.69867	-0.469026			IFI35	0.548795	-0.509315
FOXP3	0.703959	0.418362			TNFRSF11A	0.69871	-0.336252			NOD2	0.555877	-0.765138
S100A9	0.704118	-0.226377			CCL20	0.701841	-0.310129			LAIR1	0.556634	-0.744984
CCR2	0.705959	-0.291374			ORMDL3	0.708323	-0.164423			CXCL13	0.56124	-1.30521
TNFSF11	0.707365	0.158325			XCR1	0.708495	0.265802			NLRP3	0.563253	-1.10988
CCL11	0.70902	0.324376			CD55	0.710509	-0.249757			FKBP5	0.563351	-0.677138
TNFRSF9	0.709267	-0.321844			CASP3	0.71198	-0.12129			FCER1G	0.565393	-0.687288
ZEB1	0.70932	0.163158			TGFBR1	0.712653	0.159825			FCGR3B	0.566423	-0.763152
KIR3DL1	0.711403	0.350364			C5	0.715786	-0.37915			CCL18	0.571563	-0.870491
C9	0.711685	0.361407			XBP1	0.717347	0.126354			CD81	0.575299	-0.516648
TNFRSF13C	0.711799	0.433826			FASLG	0.717562	0.479868			HLA-A	0.577862	-0.436872
IL13	0.712459	0.378952			GPI	0.723754	0.150214			TNFSF13B	0.580443	-0.649729
LILRA3	0.714282	0.274966			IKBKAP	0.726194	0.185702			IL1B	0.583385	-1.01604
IRF8	0.71516	0.281469			LGALS3	0.726958	0.187692			IL17F	0.584836	-0.548633
CD1D	0.716578	-0.240107			GNLY	0.732228	-0.354088			IL26	0.584885	-0.543122
BCL2L11	0.717825	0.204492			GUSB	0.734055	-0.172953			PLAU	0.585171	-0.741781
PLAU	0.718124	0.352837			CD40LG	0.734954	0.422588			CCRL2	0.587216	-0.707552
TNFSF12	0.722527	-0.21414			IL26	0.73641	-0.301379			CD83	0.590165	-0.785304
HAMP	0.722554	0.42383			TAL1	0.747486	-0.200525			CD86	0.590662	-0.650709
CD58	0.723152	0.173151			KLRF1	0.749135	0.235338			IFITM1	0.591118	-0.54737
BATF3	0.726378	0.349562			IFNB1	0.749815	-0.385219			KIR3DL2	0.593241	0.658382
CCRL2	0.72723	0.254573			RAF1	0.749858	-0.136414			CD274	0.595508	-0.573231
JAK2	0.733907	0.154919			IL22RA2	0.749931	-0.400438			IL18R1	0.599459	-0.787987
FCGR1A	0.735735	0.220452			TLR9	0.750882	0.298688			SERPING1	0.601779	-0.534304
MCL1	0.736879	0.162955			NFATC3	0.754895	-0.143088			KCNJ2	0.602428	-0.745176
TNFRSF14	0.73773	0.126954			TMEM173	0.755993	-0.156579			KIR2DL1	0.605	-0.813042
IL26	0.738394	-0.305497			PRF1	0.75701	-0.370341			IL1RL1	0.605028	0.544726
LTB4R2	0.738407	0.381446			CD3E	0.757214	-0.302647			GZMK	0.607066	-0.857158
CCL7	0.738823	0.512955			LTB4R2	0.757804	-0.359215			PLAUR	0.609081	-0.704175
CCL19	0.739083	0.291517			CD74	0.761367	-0.128669			CD3E	0.610301	-0.666668
TNFRSF17	0.73975	0.455884			MAPK14	0.76227	-0.15792			CCL24	0.612104	-0.521013
MBL2	0.741281	-0.289006			SIGIRR	0.763076	0.150331			CD8A	0.621594	-0.390243
KIR3DL3	0.745291	0.262826			IL11RA	0.763749	0.256097			MASP2	0.623245	-0.608315
ICAM3	0.746456	-0.155298			HLA-DRB3	0.76505	-0.144444			IL23A	0.629198	-0.90516
CHUK	0.751926	0.0962957			PPIA	0.768229	-0.171888			PRDM1	0.635726	-0.495149
IFNA2	0.753501	0.353262			SKI	0.770135	-0.141326			LAMP3	0.636704	-0.390319
EIF2AK2	0.756801	-0.199456			IL13	0.77153	0.281448			IL1RN	0.63716	-0.577355
TLR8	0.759641	0.177363			PLA2G2E	0.772699	-0.176125			RARRES3	0.640168	-0.35397
MME	0.760837	-0.295666			B3GAT1	0.774045	-0.153057			KIR2DL3	0.641565	-0.86172
MAP4K4	0.764811	0.150219			IL5	0.775246	0.0984861			CLEC6A	0.648964	-0.864428
PTPRC	0.766061	-0.26189			CX3CL1	0.780045	-0.244342			HAMP	0.649155	-1.01444
TAL1	0.767043	0.208605			GP1BB	0.780548	-0.274295			IFNA1	0.649427	0.600696
CD55	0.767751	0.19067			ATG5	0.781819	-0.0925165			TNFRSF4	0.649716	-0.858589
CTSS	0.776745	0.128978			ADA	0.783006	0.402293			TNFRSF17	0.649877	-0.701121
LCP2	0.777455	0.189229			AHR	0.783703	0.118933			CXCR3	0.650135	-0.553041
GAPDH	0.779321	0.116724			CCR10	0.783876	0.173832			TRAF1	0.650656	-0.768845
TNFRSF11A	0.785869	-0.236294			KLRG1	0.785213	-0.180269			ATM	0.650741	-0.521912
LILRA2	0.785912	0.270111			NOS2	0.787147	0.271271			NOS2	0.653937	-0.453842
HLA-DMB	0.786252	0.126964			CD3EAP	0.789573	-0.215421			CAMP	0.656908	-0.909703
LCK	0.791051	0.214215			JAK1	0.789614	-0.0949725			PTGER4	0.664265	-0.508483
FYN	0.794043	0.172099			CD40	0.791798	-0.176658			CD163	0.66516	-0.588765
STAT5B	0.795192	-0.125094			CFI	0.792366	-0.137106			C2	0.666318	-0.526864
CCL20	0.795808	0.191845			CSF1	0.798133	-0.227953			XCL1	0.666814	-0.599916
EOMES	0.796366	-0.17505			CFH	0.798273	0.118378			CD40	0.671081	-0.521062
CSF3R	0.797692	-0.188372			CD19	0.798729	-0.271111			NCR1	0.673493	-0.74489
CD2	0.797764	0.237293			EDNRB	0.798799	-0.320209			RAG2	0.676133	-0.497729
NOTCH1	0.801225	0.121033			FOXP3	0.798849	-0.265711			CXCL10	0.678357	0.530193
EEF1G	0.801867	0.131484			IFNAR1	0.800578	-0.103946			BST2	0.678685	-0.307268
CD247	0.802712	0.183896			PSMC2	0.801492	0.105538			CXCL9	0.680671	-0.610628
EDNRB	0.80426	0.318507			KLRC4	0.804957	0.136822			EDNRB	0.682481	-0.674866
CD3EAP	0.805339	-0.21738			OAZ1	0.80508	-0.0854594			LILRB2	0.685144	-0.518421
CXCL13	0.806183	-0.399499			SMAD5	0.808432	0.121293			FAS	0.68648	-0.413718
LILRA4	0.806673	0.284107			IL29	0.813948	0.28155			IL3RA	0.687985	-0.607727
IFNGR1	0.807038	-0.128053			KLRC3	0.81558	0.302017			KLRG1	0.690418	-0.284897
FKBP5	0.811904	0.159692			NT5E	0.817067	-0.106747			MX1	0.69063	-0.294506
JAK3	0.812337	-0.0979843			ARG2	0.817665	0.142873			IRF7	0.691941	-0.38573
ITGAE	0.812343	0.160474			KIR2DS1	0.818353	-0.260304			IL1A	0.694468	-0.958806
SYK	0.814968	-0.104561			MAPK1	0.818716	0.0895285			PTGS2	0.694777	-0.669465
BLNK	0.81533	0.168149			CD9	0.81947	0.161643			CEACAM1	0.696004	-0.299281
IL1R2	0.815538	-0.173779			ITGB1	0.821666	0.09007			LILRB5	0.696006	0.410079
PPIA	0.816097	0.115786			CCL5	0.825324	-0.171696			IL5	0.696909	0.224574
IRAK2	0.816159	0.191224			KIR3DL1	0.827569	0.199142			ICAM5	0.697841	0.657497
C1S	0.818243	0.302771			EBI3	0.829299	0.20469			IFNG	0.69801	-0.87169
MS4A1	0.818396	-0.290305			CD5	0.830773	-0.248538			HAVCR2	0.70239	-0.536488
TNFSF13B	0.82168	-0.177526			SLC2A1	0.831868	-0.120453			CD7	0.705397	-0.656001
LTB4R	0.821792	-0.11205			CD24	0.832313	-0.130262			CCL11	0.709157	-0.467983
CD53	0.82235	-0.130616			TNFRSF13B	0.834087	-0.309403			CDKN1A	0.713906	-0.308188
MAPK14	0.822714	0.113971			C4A	0.836932	-0.164824			TLR7	0.7143	-0.550066
KIR3DS1	0.833957	-0.192073			TYK2	0.83729	-0.0843216			GZMA	0.715768	-0.458515
CD3D	0.835612	0.153356			CFD	0.837317	-0.165513			CXCL2	0.717647	-0.649789
SLAMF1	0.836957	-0.166958			CD34	0.838369	0.10524			GATA3	0.720126	-0.322246
IL7	0.838554	-0.131266			ARG1	0.839145	-0.139805			CX3CL1	0.720323	0.37705
ITLN2	0.839389	0.163445			IL6	0.841899	0.394617			NCAM1	0.722706	0.161498
MYD88	0.84221	0.101771			CCRL1	0.84341	-0.121162			PDCD2	0.724257	-0.375208
FCER1A	0.846	-0.138666			IL7R	0.845232	-0.0964494			DDX58	0.728416	-0.301016
ITGAX	0.846798	0.116971			IFNA1	0.849466	-0.215328			IFIT2	0.730786	0.474103
NCR1	0.847417	0.232794			SELE	0.849569	0.190966			ABCB1	0.731421	0.39598
KLRG2	0.847924	0.115676			CCL13	0.850084	0.195117			KLRF1	0.734502	-0.439867
RAF1	0.849879	0.0795004			MBL2	0.853076	-0.158512			GNLY	0.740953	-0.512485
ARG2	0.850669	0.1308			CD82	0.854232	-0.0832885			CCL5	0.743228	-0.357197
LAMP3	0.852898	0.128584			CCL11	0.85543	-0.150628			MBL2	0.748442	-0.376322
ITGB2	0.858495	0.0807403			APP	0.8567	0.0847615			IL6	0.749032	-1.09453
NFIL3	0.859141	-0.1235			CR2	0.856888	-0.371851			TIRAP	0.753421	-0.328043
FCER1G	0.860471	0.122707			IKBKE	0.857457	0.0844351			GBP1	0.755943	-0.311366
IL22RA2	0.862243	-0.219992			C9	0.86463	0.155979			TNFAIP6	0.756407	-0.394882
IFI16	0.867439	0.0788409			CASP2	0.869516	0.0693602			IFIH1	0.763688	-0.248545
GP1BB	0.874306	0.157296			TRAF5	0.869852	-0.219916			CCL4	0.7695	-0.523975
ARHGDIB	0.875704	-0.0638824			NOTCH2	0.870194	-0.0782408			CD8B	0.770045	-0.397324
CEBPB	0.879662	-0.0818339			CD8B	0.870911	-0.191013			RAG1	0.773996	-0.316628
CR2	0.880368	0.313124			HLA-C	0.873261	-0.0504205			CLEC4E	0.775349	-0.370024
LTA	0.883982	0.184787			FN1	0.875875	-0.198275			SLAMF7	0.775468	-0.400306
POU2F2	0.884627	0.0960597			TRAF1	0.878188	-0.174144			C9	0.776834	-0.31054
KIT	0.885416	-0.0654078			TNF	0.879702	-0.167096			ADA	0.787159	0.488482
IRF5	0.88674	0.0662964			RORC	0.879951	0.0900177			TLR9	0.78969	-0.334308
IL16	0.887854	-0.0887973			PAX5	0.881727	-0.224597			TNFSF10	0.793842	-0.214518
RELB	0.888271	-0.0752756			ABCB1	0.883098	-0.131016			SRC	0.798007	-0.305997
LILRB1	0.889835	0.107115			FCAR	0.885337	0.0994678			GZMB	0.798126	0.477034
CD164	0.891246	0.0533371			PSMB7	0.887313	0.0598635			IRF1	0.800178	-0.261782
NOD2	0.893204	0.140407			IL12B	0.8877	-0.11971			IL13	0.803037	0.324628
TNFRSF8	0.894644	0.148651			CCR7	0.888441	-0.211782			DEFB1	0.804006	0.317267
C1R	0.896679	0.17652			ATG16L1	0.888454	0.0767143			IL2RA	0.805776	0.366222
LEF1	0.896983	0.156394			SMAD3	0.889138	-0.0756943			KLRG2	0.81009	-0.185902
LILRB3	0.898954	-0.0782879			XCL1	0.890396	-0.130117			CCL2	0.812414	-0.41343
TNFSF15	0.900012	0.0484432			IL17B	0.896158	-0.0470756			PRF1	0.822004	0.35499
CFP	0.900148	-0.0612473			CD46	0.900297	0.0466296			LILRA4	0.823005	0.293444
TLR1	0.900226	-0.0614636			RARRES3	0.900485	-0.0521074			CTSG	0.82493	0.276435
LILRA5	0.901967	0.095736			TNFSF4	0.900788	0.0788267			THY1	0.831394	-0.316389
IL1RAP	0.902369	-0.0760423			IL21	0.901349	0.0931123			SELE	0.832013	0.256735
ENTPD1	0.905189	-0.0525366			MUC1	0.905143	0.0594584			CMKLR1	0.834648	-0.235144
GFI1	0.906243	-0.0689147			CTSC	0.905355	-0.0691989			CCR5	0.835529	-0.287667
KIR2DS1	0.90749	0.138683			PDCD2	0.907591	0.0823648			MRC1	0.838364	-0.315123
IL18R1	0.912702	0.107886			HLA-DMB	0.908972	-0.0533599			CFD	0.838972	0.319502
ICAM2	0.915798	-0.0539461			PDGFB	0.910101	0.109057			C1QB	0.841613	0.214839
IL4	0.918151	0.107273			HLA-DMA	0.911038	-0.0486454			IL23R	0.85285	-0.208715
TLR2	0.9232	0.0630592			HLA-DRA	0.9114	-0.0510407			SOCS1	0.856073	0.16345
IL18RAP	0.924604	0.0698274			TUBB	0.912979	-0.0632085			TAL1	0.858254	0.182359
IL4R	0.927152	0.0467914			TOLLIP	0.913571	-0.0430181			KLRC1	0.863487	-0.318517
CD34	0.928028	0.0504652			KLRK1	0.914295	0.0109927			CCL8	0.868318	-0.329349
FCGR2A	0.930883	-0.0543822			ALAS1	0.917221	0.0388611			LAG3	0.869416	-0.267114
FCGR3B	0.936599	0.0494278			IL1R1	0.921378	0.0478364			KLRD1	0.86985	-0.315935
GBP5	0.937258	0.0458853			CCL7	0.923654	-0.139073			DEFB103A	0.871516	0.214121
RELA	0.94539	0.0368119			C1QBP	0.927445	0.0437071			EBI3	0.8721	0.277497
PTPN6	0.947143	-0.0276614			IRGM	0.928862	0.0795616			LILRA3	0.874159	-0.237777
CD79A	0.948014	0.0899398			CEACAM6	0.930538	-0.057518			CCL3	0.875656	-0.280638
TLR4	0.949419	-0.0457587			CCL3	0.937865	0.0910321			AIRE	0.876682	0.190647
SELL	0.949485	-0.0439299			PRKCD	0.938186	-0.0339985			KLRAP1	0.882091	0.139505
SOCS3	0.950212	-0.0333573			CCL4	0.942117	-0.07718			CCL23	0.890198	0.309677
CD6	0.950787	0.0750837			PSMD7	0.94306	0.0271975			KIR3DS1	0.8977	-0.151935
CD79B	0.953002	-0.0644157			CUL9	0.945248	0.0361903			CEACAM8	0.900781	-0.247891
ITGAM	0.95302	-0.0314441			CD276	0.9462	0.0300769			GP1BB	0.911855	-0.152152
MARCO	0.954185	-0.0308193			AIRE	0.947514	-0.0674727			MSR1	0.913142	0.179509
LITAF	0.956254	0.0329581			CTSG	0.948217	-0.0722206			CD40LG	0.916904	0.152676
MAP4K1	0.956467	0.0443126			ILF3	0.949615	0.0284715			IL27	0.918413	-0.134867
CD22	0.956603	-0.0493			HLA-DPB1	0.952197	-0.0270815			KIR3DL1	0.918499	0.111641
IFITM1	0.958244	-0.030217			FCGRT	0.953234	-0.0228727			VTN	0.922629	0.0778724
IL21R	0.958619	-0.0460408			CD36	0.956481	0.0326166			CCR7	0.923937	-0.203216
B2M	0.960713	0.0230265			ATG10	0.957664	-0.0258566			LILRB4	0.924613	-0.135327
CLEC7A	0.961801	0.0232216			NFKBIZ	0.958298	-0.0377163			IL3	0.928473	-0.0878078
CASP1	0.96239	0.0305513			IFNG	0.962181	-0.0696711			IDO1	0.930315	0.0966788
TNFRSF1B	0.964591	0.0316693			CD81	0.966453	0.0182749			FN1	0.933178	-0.157707
CD9	0.965307	0.0349019			CFB	0.968619	0.0210709			PLA2G2A	0.934066	-0.0478972
CSF2RB	0.965475	0.0216464			ZBTB16	0.968673	-0.0475718			FOXP3	0.949028	-0.0800918
CCR6	0.966581	-0.0383723			C14orf166	0.97148	0.0141196			CCRL1	0.949594	-0.0253082
AIRE	0.966884	-0.0435337			G6PD	0.972147	-0.0127391			HFE	0.950505	-0.088083
IL12A	0.972717	0.0193468			HRAS	0.972283	-0.0216798			CCR8	0.955561	-0.0370272
CYBB	0.973024	0.0149032			IL28A	0.973067	-0.0313647			IL12B	0.958254	0.0562554
LILRA6	0.975612	-0.0247941			CXCR6	0.975618	-0.0300997			CD209	0.960082	0.058408
S1PR1	0.977264	0.017207			TNFRSF17	0.976212	0.0397278			CD80	0.961562	-0.077683
SELE	0.979007	0.0272032			ITGAE	0.977211	-0.0200861			TNF	0.969749	-0.0700434
TLR5	0.980358	-0.0153944			IFNA4	0.977784	0.0349066			CXCR6	0.969926	-0.0404686
BST1	0.980984	0.0150127			RPL19	0.978909	0.0135871			IL22	0.973593	-0.040219
NCF4	0.981277	0.0118104			NCAM1	0.981135	-0.00997826			CCL16	0.984178	-0.021104
CXCR4	0.983195	-0.0179546			MIF	0.981711	0.0124797			IL18	0.98754	0.0175562
BID	0.983924	0.0182358			IL23R	0.981772	0.0204121			EOMES	0.987776	0.015012
CXCL12	0.984242	0.0155077			KIR3DL3	0.982082	-0.0165342			C1QA	0.988081	0.0169666
CEACAM8	0.985483	0.0290015			TP53	0.984954	-0.0104737			C8B	0.990795	-0.006009
DDX58	0.986743	-0.0119105			KIR3DL2	0.985239	-0.018253			CCL7	0.997564	-0.006782
BATF	0.99025	0.00719129			CTNNB1	0.986557	0.0061857			PLA2G2E	0.9986	0.0013496
ARG1	0.991508	0.00713677			SRC	0.988266	-0.0103048			CCL13	0.999214	-0.0013654
ETS1	0.9934	0.0060827			IL1B	0.990646	-0.0119158			C7	NA	0
RAG2	0.994717	0.00646641			CARD9	0.991388	0.00670887			C8G	NA	0
PTPN22	0.995098	0.00325341			EEF1G	0.992943	0.00471437			CCL26	NA	0
CLEC4A	0.99862	-0.00116848			C7	NA	0			IL9	NA	0
FAS	0.999814	0.000161562			IL9	NA	0			KLRF2	NA	0

## Sheet: README
Comparisons performed:
Codetection vs. Indeterminate
Bacterial vs. Indeterminate
Viral vs. Indeterminate
log2FC	log2 fold-change group1/group2 (values > 0 mean higher expression in group1)
pValue	adjusted P-value
