# Supplementary material for: In situ Immune Signatures and Microbial Load at the Nasopharyngeal Interface in Children With Acute Respiratory Infection
Source: Front Microbiol. 2018 Nov 9;9:2475. doi: 10.3389/fmicb.2018.02475 (PMC6238668; doi:10.3389/fmicb.2018.02475)
Supplement: Supplementary file 6 [file Data_Sheet_5.XLSX]

## Sheet: Modularity
Bacteria x Bacterial Load (0)	Bootstrap	Modularity		Bacteria x Bacterial Load	Bootstrap	Modularity		Virus x Viral load (0)	Bootstrap	Modularity
BTK	68	0		C8A	68	Bystander		IFNL3	50	0
BTLA	60	0		ENTPD1	62	Bystander
CD244	50	0		C8G	50	Bystander
CD28	85	0
CSF1R	64	0
CSF2RB	91	0
FCGR2B	50	0
GBP5	64	0
ICAM2	50	0
IKZF1	75	0
IL12RB1	52	0
JAK3	73	0
MARCO	73	0
SH2D1A	63	0
TNFSF8	62	0

## Sheet: README
	Modularity analysis of DEGs versus microbial load, in comparisons to indeterminate NPAs.
